# Supplementary material for: Phylogenomic Identification of a Highly Conserved Copper-Binding RiPP Biosynthetic Gene Cluster in Marine Microbulbifer Bacteria
Source: ACS Chem Biol. 2025 Sep 19;20(10):2462–74. doi: 10.1021/acschembio.5c00507 (PMC12538549; doi:10.1021/acschembio.5c00507)
Supplement: Supplementary file 1 [file cb5c00507_si_001.xlsx]

## Sheet: ANI_ordered_scores
	M_sp_VVAC002	M_sp_JTAC008	M_sp_AVAC002	M_sp_MKSA007	M_sp_TRSA007	M_sp_EKSA005	M_sp_EKSA007	M_sp_PAAF003	M_sp_ANSA005	M_sp_SSSA005	M_sp_EKSA008	M_sp_JMSA007	M_sp_TRSA002	M_sp_ANSA003	M_sp_JMSA003	M_sp_EKSA006	M_sp_ZKSA004	M_sp_ZKSA002	M_sp_SSSA008	M_sp_TRSA001	M_sp_JMSA004	M_sp_VAAF005	M_sp_ZKSA006	M_sp_SSSA002	M_sp_JMSA006	M_sp_SSSA007	M_sp_MLAF003	M_variabilis_ATCC_700307	M_sp_ANSA001	M_sp_VTAC004	M_epialgicus_DSM_18651	M_sp_CnH-101-E	M_sp_CnH-101-F	M_sp_DLAB2-AF	M_sp_JMSA008	M_sp_ANSA004	M_sp_ANSA002	M_sp_TRSA005	M_sp_VAAC004	M_sp_SSSA003	M_sp_PSTR4-B	M_sp_DLAB-AA	M_sp_JMSA002	M_sp_CnH-101-G	M_echini_JCM_30400	M_spongiae_MI-G	M_bruguierae_H12	M_celer_KCTC_12973	M_hydrolyticus_IRE-31
M_sp_VVAC002	100	99.7946	97.6996	97.7289	97.5863	97.3606	97.1775	97.1594	97.1136	96.8421	97.0101	96.6086	96.8926	97.0482	96.8522	96.8522	97.0764	97.1321	97.4678	95.4159	95.712	95.4159	87.5509	87.4285	87.173	87.173	87.0396	86.6136	87.173	87.173	83.8178	85.0223	85.0223	84.8054	85.4273	85.7991	85.7991	85.4273	85.617	85.617	85.617	85.7991	86.3052	83.8178	81.3239	76.989	76.989	76.989	73.6978
M_sp_JTAC008	99.7946	100	97.7069	97.7143	97.6398	97.3521	97.1775	97.1775	97.1775	96.8216	97.0292	96.6525	96.9323	97.1044	96.8421	96.8421	97.0292	97.1503	97.492	95.4159	95.712	95.3831	87.5509	87.4285	87.173	87.173	86.9021	86.7601	87.3026	87.173	83.8178	84.8054	84.8054	84.5777	85.4273	85.7991	85.7991	85.4273	85.617	85.617	85.617	85.7991	86.3052	83.8178	81.3239	76.989	76.989	76.989	73.6978
M_sp_AVAC002	97.6996	97.7069	100	99.3196	97.5786	97.2399	97.1775	97.2134	97.1955	97.0101	97.0764	96.4378	96.6957	96.8725	96.9909	96.9909	97.0577	97.0101	97.369	95.7268	95.8288	95.6214	87.786	87.786	86.3052	86.3052	86.6136	85.9742	86.9021	86.7601	83.8178	85.2293	85.2293	84.8054	85.617	85.7991	85.7991	85.617	86.3052	86.3052	85.617	86.1428	86.1428	83.2312	81.7731	76.989	76.989	75.6239	75.6239
M_sp_MKSA007	97.7289	97.7143	99.3196	100	97.5631	97.1594	97.0482	97.0577	97.1229	96.9909	97.0292	96.3546	96.6306	96.801	96.8319	96.8319	96.9026	97.0005	97.3521	95.8574	95.9276	95.8145	87.67	87.4285	86.6136	86.6136	86.462	86.1428	86.7601	86.7601	83.5338	84.8054	84.8054	84.3381	85.2293	85.4273	85.4273	85.0223	86.1428	86.1428	85.617	85.7991	86.3052	83.2312	80.8269	76.989	76.989	75.6239	75.6239
M_sp_TRSA007	97.5863	97.6398	97.5786	97.5631	100	97.7069	97.2487	97.2399	97.2923	96.9812	97.0292	96.6525	96.9323	97.2044	96.9224	96.9224	97.1594	97.2575	97.4023	95.712	95.6519	95.4159	87.899	87.899	86.7601	86.7601	87.173	86.7601	87.3026	87.3026	84.0854	84.5777	84.5777	84.8054	85.4273	85.4273	85.4273	85.2293	85.9742	85.9742	85.9742	85.7991	86.1428	83.2312	82.1827	78.0469	76.989	75.6239	75.6239
M_sp_EKSA005	97.3606	97.3521	97.2399	97.1594	97.7069	100	97.4353	97.5079	97.1503	96.952	97.1503	96.7803	97.0101	97.2134	97.2487	97.2487	97.3521	97.3352	97.3009	95.7563	95.969	95.6821	87.4285	87.4285	86.1428	86.1428	85.4273	85.9742	85.9742	85.7991	82.9074	84.0854	84.0854	84.8054	85.4273	85.4273	85.4273	85.2293	85.4273	85.4273	85.617	85.9742	85.7991	82.9074	81.3239	75.6239	76.989	75.6239	75.6239
M_sp_EKSA007	97.1775	97.1775	97.1775	97.0482	97.2487	97.4353	100	99.6392	97.0387	96.8624	97.2399	96.7699	96.9812	97.2311	97.1775	97.1775	97.275	97.2134	97.2134	95.8431	95.9827	95.8431	88.1166	87.899	87.173	87.173	86.9021	86.462	86.9021	86.462	84.5777	85.4273	85.4273	84.8054	85.4273	85.7991	85.7991	85.2293	85.617	85.617	85.7991	86.3052	85.7991	82.5592	81.3239	75.6239	76.989	75.6239	73.6978
M_sp_PAAF003	97.1594	97.1775	97.2134	97.0577	97.2399	97.5079	99.6392	100	97.0197	96.8216	97.1321	96.8421	97.0005	97.2134	97.1685	97.1685	97.2044	97.1865	97.2044	95.8	95.9276	95.771	88.2215	88.0091	86.7601	86.7601	86.3052	85.9742	86.6136	86.1428	83.8178	85.4273	85.4273	84.5777	85.4273	85.4273	85.4273	85.0223	85.4273	85.4273	85.7991	85.9742	85.7991	82.5592	81.3239	75.6239	76.989	75.6239	73.6978
M_sp_ANSA005	97.1136	97.1775	97.1955	97.1229	97.2923	97.1503	97.0387	97.0197	100	98.4492	97.905	97.0671	97.0858	97.3009	96.8421	96.8421	96.9026	96.9323	97.3436	95.3996	95.6821	95.4965	87.4285	87.786	86.6136	86.6136	86.7601	86.3052	86.7601	86.3052	83.5338	84.0854	84.0854	84.5777	85.7991	85.2293	85.2293	85.2293	86.3052	86.3052	85.7991	85.9742	86.6136	82.5592	81.7731	78.0469	76.989	75.6239	73.6978
M_sp_SSSA005	96.8421	96.8216	97.0101	96.9909	96.9812	96.952	96.8624	96.8216	98.4492	100	97.7362	96.8216	96.9125	97.0387	96.7699	96.7699	96.685	96.7803	97.0764	95.5124	95.3165	95.2996	87.173	87.173	86.9021	86.9021	86.3052	85.9742	86.7601	86.3052	83.8178	83.8178	83.8178	84.0854	84.8054	84.8054	84.8054	84.8054	85.4273	85.4273	85.0223	85.4273	85.4273	82.1827	81.7731	76.989	76.989	75.6239	75.6239
M_sp_EKSA008	97.0101	97.0292	97.0764	97.0292	97.0292	97.1503	97.2399	97.1321	97.905	97.7362	100	97.0005	97.1775	97.2487	96.9715	96.9715	96.952	96.8522	97.2134	95.6519	95.7416	95.6214	87.5509	87.67	87.173	87.173	86.7601	86.6136	87.173	86.462	84.5777	85.2293	85.2293	85.0223	85.4273	85.617	85.617	85.617	85.7991	85.7991	85.9742	86.3052	86.6136	83.5338	82.5592	78.0469	78.0469	75.6239	76.989
M_sp_JMSA007	96.6086	96.6525	96.4378	96.3546	96.6525	96.7803	96.7699	96.8421	97.0671	96.8216	97.0005	100	96.9224	96.9224	96.9323	96.9323	96.8825	96.6634	96.6634	95.108	95.35	95.2139	87.0396	87.4285	86.462	86.462	86.462	85.7991	86.6136	86.3052	84.3381	84.8054	84.8054	84.5777	85.9742	85.4273	85.4273	85.4273	85.2293	85.2293	85.7991	85.2293	85.617	83.2312	83.8178	76.989	76.989	75.6239	75.6239
M_sp_TRSA002	96.8926	96.9323	96.6957	96.6306	96.9323	97.0101	96.9812	97.0005	97.0858	96.9125	97.1775	96.9224	100	97.3606	96.9125	96.9125	96.9026	96.9026	96.8725	95.4806	95.5282	95.3165	87.173	87.173	86.9021	86.9021	86.6136	86.462	86.6136	86.3052	84.3381	85.2293	85.2293	85.4273	85.4273	85.4273	85.4273	85.4273	85.2293	85.2293	85.617	86.3052	85.9742	83.8178	82.9074	73.6978	76.989	75.6239	75.6239
M_sp_ANSA003	97.0482	97.1044	96.8725	96.801	97.2044	97.2134	97.2311	97.2134	97.3009	97.0387	97.2487	96.9224	97.3606	100	97.0671	97.0671	97.1685	96.9617	97.1594	95.5439	95.712	95.5439	87.67	87.67	86.3052	86.3052	85.9742	86.462	85.9742	85.7991	84.3381	85.4273	85.4273	85.4273	86.462	85.7991	85.7991	85.7991	85.7991	85.7991	86.3052	85.7991	86.462	83.2312	81.7731	75.6239	76.989	75.6239	75.6239
M_sp_JMSA003	96.8522	96.8421	96.9909	96.8319	96.9224	97.2487	97.1775	97.1685	96.8421	96.7699	96.9715	96.9323	96.9125	97.0671	100	100	97.1685	97.0858	96.9909	95.5282	95.7268	95.5752	87.5509	87.5509	86.7601	86.7601	86.3052	85.9742	86.3052	86.1428	83.8178	85.7991	85.7991	85.0223	86.3052	85.7991	85.7991	85.7991	85.4273	85.4273	86.1428	86.1428	85.9742	83.5338	81.7731	75.6239	76.989	75.6239	75.6239
M_sp_EKSA006	96.8522	96.8421	96.9909	96.8319	96.9224	97.2487	97.1775	97.1685	96.8421	96.7699	96.9715	96.9323	96.9125	97.0671	100	100	97.1685	97.0858	96.9909	95.5282	95.7268	95.5752	87.5509	87.5509	86.7601	86.7601	86.3052	85.9742	86.3052	86.1428	83.8178	85.7991	85.7991	85.0223	86.3052	85.7991	85.7991	85.7991	85.4273	85.4273	86.1428	86.1428	85.9742	83.5338	81.7731	75.6239	76.989	75.6239	75.6239
M_sp_ZKSA004	97.0764	97.0292	97.0577	96.9026	97.1594	97.3521	97.275	97.2044	96.9026	96.685	96.952	96.8825	96.9026	97.1685	97.1685	97.1685	100	97.3095	97.0858	95.5282	95.5596	95.5124	87.786	87.786	87.0396	87.0396	86.7601	86.462	86.9021	86.9021	84.5777	84.8054	84.8054	85.0223	85.9742	85.9742	85.9742	85.617	85.4273	85.4273	86.1428	86.462	85.7991	81.7731	80.8269	75.6239	76.989	73.6978	75.6239
M_sp_ZKSA002	97.1321	97.1503	97.0101	97.0005	97.2575	97.3352	97.2134	97.1865	96.9323	96.7803	96.8522	96.6634	96.9026	96.9617	97.0858	97.0858	97.3095	100	97.3773	95.6214	95.6821	95.8431	87.5509	87.899	87.0396	87.0396	86.9021	86.3052	86.7601	86.6136	85.0223	85.7991	85.7991	85.2293	86.462	85.617	85.617	85.617	86.462	86.462	86.1428	86.7601	86.7601	83.2312	81.7731	75.6239	76.989	75.6239	75.6239
M_sp_SSSA008	97.4678	97.492	97.369	97.3521	97.4023	97.3009	97.2134	97.2044	97.3436	97.0764	97.2134	96.6634	96.8725	97.1594	96.9909	96.9909	97.0858	97.3773	100	95.6214	95.8715	95.6821	88.2215	88.6177	87.173	87.173	86.7601	86.6136	86.7601	86.6136	85.0223	85.0223	85.0223	85.2293	86.1428	85.7991	85.7991	85.7991	86.1428	86.1428	85.9742	86.3052	86.6136	83.8178	82.9074	78.9103	76.989	75.6239	73.6978
M_sp_TRSA001	95.4159	95.4159	95.7268	95.8574	95.712	95.7563	95.8431	95.8	95.3996	95.5124	95.6519	95.108	95.4806	95.5439	95.5282	95.5282	95.5282	95.6214	95.6214	100	98.4275	98.3613	88.1166	88.324	85.4273	85.4273	85.4273	85.4273	85.617	85.7991	83.5338	84.8054	84.8054	84.5777	85.0223	85.4273	85.4273	85.0223	85.4273	85.4273	85.7991	86.1428	86.1428	82.1827	81.3239	73.6978	78.0469	75.6239	75.6239
M_sp_JMSA004	95.712	95.712	95.8288	95.9276	95.6519	95.969	95.9827	95.9276	95.6821	95.3165	95.7416	95.35	95.5282	95.712	95.7268	95.7268	95.5596	95.6821	95.8715	98.4275	100	98.5285	88.1166	88.6177	86.6136	86.6136	86.462	86.462	87.0396	86.9021	84.0854	85.7991	85.7991	85.617	86.1428	86.6136	86.6136	86.1428	85.9742	85.9742	86.462	86.6136	86.6136	82.9074	81.3239	75.6239	78.0469	75.6239	75.6239
M_sp_VAAF005	95.4159	95.3831	95.6214	95.8145	95.4159	95.6821	95.8431	95.771	95.4965	95.2996	95.6214	95.2139	95.3165	95.5439	95.5752	95.5752	95.5124	95.8431	95.6821	98.3613	98.5285	100	88.1166	88.4241	85.7991	85.7991	85.7991	86.1428	86.1428	85.9742	84.3381	85.0223	85.0223	85.2293	85.7991	85.9742	85.9742	85.617	85.617	85.617	85.7991	86.1428	85.9742	82.5592	81.3239	75.6239	78.0469	75.6239	75.6239
M_sp_ZKSA006	87.5509	87.5509	87.786	87.67	87.899	87.4285	88.1166	88.2215	87.4285	87.173	87.5509	87.0396	87.173	87.67	87.5509	87.5509	87.786	87.5509	88.2215	88.1166	88.1166	88.1166	100	98.9644	82.9074	82.9074	83.5338	84.0854	83.8178	84.0854	81.7731	82.1827	82.1827	81.3239	82.9074	83.2312	83.2312	82.5592	83.8178	83.8178	83.2312	82.1827	83.5338	81.7731	80.8269	78.0469	78.9103	76.989	78.0469
M_sp_SSSA002	87.4285	87.4285	87.786	87.4285	87.899	87.4285	87.899	88.0091	87.786	87.173	87.67	87.4285	87.173	87.67	87.5509	87.5509	87.786	87.899	88.6177	88.324	88.6177	88.4241	98.9644	100	84.3381	84.3381	84.8054	84.3381	85.0223	84.0854	83.2312	83.5338	83.5338	82.5592	84.3381	83.5338	83.5338	83.2312	84.8054	84.8054	84.3381	83.8178	84.5777	82.9074	81.7731	78.0469	78.9103	78.0469	78.0469
M_sp_JMSA006	87.173	87.173	86.3052	86.6136	86.7601	86.1428	87.173	86.7601	86.6136	86.9021	87.173	86.462	86.9021	86.3052	86.7601	86.7601	87.0396	87.0396	87.173	85.4273	86.6136	85.7991	82.9074	84.3381	100	100	99.3125	98.8107	98.8198	98.8956	88.8927	87.5509	87.5509	87.173	88.2215	87.899	87.899	87.5509	86.9021	86.9021	87.4285	87.3026	88.1166	85.4273	83.5338	79.6396	78.0469	78.0469	75.6239
M_sp_SSSA007	87.173	87.173	86.3052	86.6136	86.7601	86.1428	87.173	86.7601	86.6136	86.9021	87.173	86.462	86.9021	86.3052	86.7601	86.7601	87.0396	87.0396	87.173	85.4273	86.6136	85.7991	82.9074	84.3381	100	100	99.3125	98.8107	98.8198	98.8956	88.8927	87.5509	87.5509	87.173	88.2215	87.899	87.899	87.5509	86.9021	86.9021	87.4285	87.3026	88.1166	85.4273	83.5338	79.6396	78.0469	78.0469	75.6239
M_sp_MLAF003	87.0396	86.9021	86.6136	86.462	87.173	85.4273	86.9021	86.3052	86.7601	86.3052	86.7601	86.462	86.6136	85.9742	86.3052	86.3052	86.7601	86.9021	86.7601	85.4273	86.462	85.7991	83.5338	84.8054	99.3125	99.3125	100	98.8999	98.9812	98.9686	88.8927	87.67	87.67	87.4285	88.324	87.899	87.899	87.786	87.67	87.67	87.4285	87.5509	88.0091	85.617	82.9074	79.6396	78.0469	78.0469	75.6239
M_variabilis_ATCC_700307	86.6136	86.7601	85.9742	86.1428	86.7601	85.9742	86.462	85.9742	86.3052	85.9742	86.6136	85.7991	86.462	86.462	85.9742	85.9742	86.462	86.3052	86.6136	85.4273	86.462	86.1428	84.0854	84.3381	98.8107	98.8107	98.8999	100	98.8999	99.0432	88.803	87.0396	87.0396	87.3026	88.1166	88.0091	88.0091	87.67	87.786	87.786	87.5509	87.5509	88.4241	85.4273	83.5338	79.6396	78.0469	78.0469	75.6239
M_sp_ANSA001	87.173	87.3026	86.9021	86.7601	87.3026	85.9742	86.9021	86.6136	86.7601	86.7601	87.173	86.6136	86.6136	85.9742	86.3052	86.3052	86.9021	86.7601	86.7601	85.617	87.0396	86.1428	83.8178	85.0223	98.8198	98.8198	98.9812	98.8999	100	99.3615	88.8927	87.4285	87.4285	86.7601	88.324	88.324	88.324	88.0091	87.5509	87.5509	87.3026	87.0396	88.0091	85.4273	83.2312	79.6396	78.0469	78.0469	75.6239
M_sp_VTAC004	87.173	87.173	86.7601	86.7601	87.3026	85.7991	86.462	86.1428	86.3052	86.3052	86.462	86.3052	86.3052	85.7991	86.1428	86.1428	86.9021	86.6136	86.6136	85.7991	86.9021	85.9742	84.0854	84.0854	98.8956	98.8956	98.9686	99.0432	99.3615	100	88.6177	87.173	87.173	86.6136	88.324	87.899	87.899	87.3026	87.0396	87.0396	86.9021	86.7601	87.67	84.8054	82.5592	79.6396	78.0469	76.989	75.6239
M_epialgicus_DSM_18651	83.8178	83.8178	83.8178	83.5338	84.0854	82.9074	84.5777	83.8178	83.5338	83.8178	84.5777	84.3381	84.3381	84.3381	83.8178	83.8178	84.5777	85.0223	85.0223	83.5338	84.0854	84.3381	81.7731	83.2312	88.8927	88.8927	88.8927	88.803	88.8927	88.6177	100	84.3381	84.3381	83.2312	84.8054	84.0854	84.0854	83.8178	84.5777	84.5777	85.2293	85.2293	84.0854	84.3381	80.8269	76.989	76.989	73.6978	75.6239
M_sp_CnH-101-E	85.0223	84.8054	85.2293	84.8054	84.5777	84.0854	85.4273	85.4273	84.0854	83.8178	85.2293	84.8054	85.2293	85.4273	85.7991	85.7991	84.8054	85.7991	85.0223	84.8054	85.7991	85.0223	82.1827	83.5338	87.5509	87.5509	87.67	87.0396	87.4285	87.173	84.3381	100	100	97.8009	98.2583	97.8914	97.8914	97.8431	97.7362	97.7362	97.8431	97.594	97.7723	90.053	83.8178	75.6239	78.0469	79.6396	75.6239
M_sp_CnH-101-F	85.0223	84.8054	85.2293	84.8054	84.5777	84.0854	85.4273	85.4273	84.0854	83.8178	85.2293	84.8054	85.2293	85.4273	85.7991	85.7991	84.8054	85.7991	85.0223	84.8054	85.7991	85.0223	82.1827	83.5338	87.5509	87.5509	87.67	87.0396	87.4285	87.173	84.3381	100	100	97.8009	98.2583	97.8914	97.8914	97.8431	97.7362	97.7362	97.8431	97.594	97.7723	90.053	83.8178	75.6239	78.0469	79.6396	75.6239
M_sp_DLAB2-AF	84.8054	84.5777	84.8054	84.3381	84.8054	84.8054	84.8054	84.5777	84.5777	84.0854	85.0223	84.5777	85.4273	85.4273	85.0223	85.0223	85.0223	85.2293	85.2293	84.5777	85.617	85.2293	81.3239	82.5592	87.173	87.173	87.4285	87.3026	86.7601	86.6136	83.2312	97.8009	97.8009	100	97.972	97.8009	97.8009	97.7866	97.6848	97.6848	97.6398	97.4759	97.4271	89.8449	85.4273	75.6239	78.0469	80.2708	76.989
M_sp_JMSA008	85.4273	85.4273	85.617	85.2293	85.4273	85.4273	85.4273	85.4273	85.7991	84.8054	85.4273	85.9742	85.4273	86.462	86.3052	86.3052	85.9742	86.462	86.1428	85.0223	86.1428	85.7991	82.9074	84.3381	88.2215	88.2215	88.324	88.1166	88.324	88.324	84.8054	98.2583	98.2583	97.972	100	97.9918	97.9918	97.9786	97.9918	97.9918	98.1381	97.758	98.0308	89.7732	85.2293	78.0469	78.0469	79.6396	75.6239
M_sp_ANSA004	85.7991	85.7991	85.7991	85.4273	85.4273	85.4273	85.7991	85.4273	85.2293	84.8054	85.617	85.4273	85.4273	85.7991	85.7991	85.7991	85.9742	85.617	85.7991	85.4273	86.6136	85.9742	83.2312	83.5338	87.899	87.899	87.899	88.0091	88.324	87.899	84.0854	97.8914	97.8914	97.8009	97.9918	100	100	99.1229	97.8361	97.8361	97.7507	97.5708	97.8569	89.626	85.0223	76.989	78.0469	79.6396	75.6239
M_sp_ANSA002	85.7991	85.7991	85.7991	85.4273	85.4273	85.4273	85.7991	85.4273	85.2293	84.8054	85.617	85.4273	85.4273	85.7991	85.7991	85.7991	85.9742	85.617	85.7991	85.4273	86.6136	85.9742	83.2312	83.5338	87.899	87.899	87.899	88.0091	88.324	87.899	84.0854	97.8914	97.8914	97.8009	97.9918	100	100	99.1229	97.8361	97.8361	97.7507	97.5708	97.8569	89.626	85.0223	76.989	78.0469	79.6396	75.6239
M_sp_TRSA005	85.4273	85.4273	85.617	85.0223	85.2293	85.2293	85.2293	85.0223	85.2293	84.8054	85.617	85.4273	85.4273	85.7991	85.7991	85.7991	85.617	85.617	85.7991	85.0223	86.1428	85.617	82.5592	83.2312	87.5509	87.5509	87.786	87.67	88.0091	87.3026	83.8178	97.8431	97.8431	97.7866	97.9786	99.1229	99.1229	100	97.8221	97.8221	97.8777	97.6699	97.815	89.7732	84.8054	76.989	78.0469	80.2708	76.989
M_sp_VAAC004	85.617	85.617	86.3052	86.1428	85.9742	85.4273	85.617	85.4273	86.3052	85.4273	85.7991	85.2293	85.2293	85.7991	85.4273	85.4273	85.4273	86.462	86.1428	85.4273	85.9742	85.617	83.8178	84.8054	86.9021	86.9021	87.67	87.786	87.5509	87.0396	84.5777	97.7362	97.7362	97.6848	97.9918	97.8361	97.8361	97.8221	100	100	97.808	97.8009	97.932	89.7003	84.0854	78.0469	78.0469	79.6396	75.6239
M_sp_SSSA003	85.617	85.617	86.3052	86.1428	85.9742	85.4273	85.617	85.4273	86.3052	85.4273	85.7991	85.2293	85.2293	85.7991	85.4273	85.4273	85.4273	86.462	86.1428	85.4273	85.9742	85.617	83.8178	84.8054	86.9021	86.9021	87.67	87.786	87.5509	87.0396	84.5777	97.7362	97.7362	97.6848	97.9918	97.8361	97.8361	97.8221	100	100	97.808	97.8009	97.932	89.7003	84.0854	78.0469	78.0469	79.6396	75.6239
M_sp_PSTR4-B	85.617	85.617	85.617	85.617	85.9742	85.617	85.7991	85.7991	85.7991	85.0223	85.9742	85.7991	85.617	86.3052	86.1428	86.1428	86.1428	86.1428	85.9742	85.7991	86.462	85.7991	83.2312	84.3381	87.4285	87.4285	87.4285	87.5509	87.3026	86.9021	85.2293	97.8431	97.8431	97.6398	98.1381	97.7507	97.7507	97.8777	97.808	97.808	100	97.7216	97.8431	89.626	84.5777	76.989	78.0469	80.2708	76.989
M_sp_DLAB-AA	85.7991	85.7991	86.1428	85.7991	85.7991	85.9742	86.3052	85.9742	85.9742	85.4273	86.3052	85.2293	86.3052	85.7991	86.1428	86.1428	86.462	86.7601	86.3052	86.1428	86.6136	86.1428	82.1827	83.8178	87.3026	87.3026	87.5509	87.5509	87.0396	86.7601	85.2293	97.594	97.594	97.4759	97.758	97.5708	97.5708	97.6699	97.8009	97.8009	97.7216	100	97.8639	89.8449	84.8054	76.989	78.9103	78.9103	73.6978
M_sp_JMSA002	86.3052	86.3052	86.1428	86.3052	86.1428	85.7991	85.7991	85.7991	86.6136	85.4273	86.6136	85.617	85.9742	86.462	85.9742	85.9742	85.7991	86.7601	86.6136	86.1428	86.6136	85.9742	83.5338	84.5777	88.1166	88.1166	88.0091	88.4241	88.0091	87.67	84.0854	97.7723	97.7723	97.4271	98.0308	97.8569	97.8569	97.815	97.932	97.932	97.8431	97.8639	100	90.3785	85.2293	78.0469	78.0469	79.6396	75.6239
M_sp_CnH-101-G	83.8178	83.8178	83.2312	83.2312	83.2312	82.9074	82.5592	82.5592	82.5592	82.1827	83.5338	83.2312	83.8178	83.2312	83.5338	83.5338	81.7731	83.2312	83.8178	82.1827	82.9074	82.5592	81.7731	82.9074	85.4273	85.4273	85.617	85.4273	85.4273	84.8054	84.3381	90.053	90.053	89.8449	89.7732	89.626	89.626	89.7732	89.7003	89.7003	89.626	89.8449	90.3785	100	85.2293	73.6978	76.989	78.0469	73.6978
M_echini_JCM_30400	81.3239	81.3239	81.7731	80.8269	82.1827	81.3239	81.3239	81.3239	81.7731	81.7731	82.5592	83.8178	82.9074	81.7731	81.7731	81.7731	80.8269	81.7731	82.9074	81.3239	81.3239	81.3239	80.8269	81.7731	83.5338	83.5338	82.9074	83.5338	83.2312	82.5592	80.8269	83.8178	83.8178	85.4273	85.2293	85.0223	85.0223	84.8054	84.0854	84.0854	84.5777	84.8054	85.2293	85.2293	100	73.6978	76.989	76.989	75.6239
M_spongiae_MI-G	76.989	76.989	76.989	76.989	78.0469	75.6239	75.6239	75.6239	78.0469	76.989	78.0469	76.989	73.6978	75.6239	75.6239	75.6239	75.6239	75.6239	78.9103	73.6978	75.6239	75.6239	78.0469	78.0469	79.6396	79.6396	79.6396	79.6396	79.6396	79.6396	76.989	75.6239	75.6239	75.6239	78.0469	76.989	76.989	76.989	78.0469	78.0469	76.989	76.989	78.0469	73.6978	73.6978	100	75.6239	70.4019	73.6978
M_bruguierae_H12	76.989	76.989	76.989	76.989	76.989	76.989	76.989	76.989	76.989	76.989	78.0469	76.989	76.989	76.989	76.989	76.989	76.989	76.989	76.989	78.0469	78.0469	78.0469	78.9103	78.9103	78.0469	78.0469	78.0469	78.0469	78.0469	78.0469	76.989	78.0469	78.0469	78.0469	78.0469	78.0469	78.0469	78.0469	78.0469	78.0469	78.0469	78.9103	78.0469	76.989	76.989	75.6239	100	82.1827	81.7731
M_celer_KCTC_12973	76.989	76.989	75.6239	75.6239	75.6239	75.6239	75.6239	75.6239	75.6239	75.6239	75.6239	75.6239	75.6239	75.6239	75.6239	75.6239	73.6978	75.6239	75.6239	75.6239	75.6239	75.6239	76.989	78.0469	78.0469	78.0469	78.0469	78.0469	78.0469	76.989	73.6978	79.6396	79.6396	80.2708	79.6396	79.6396	79.6396	80.2708	79.6396	79.6396	80.2708	78.9103	79.6396	78.0469	76.989	70.4019	82.1827	100	83.8178
M_hydrolyticus_IRE-31	73.6978	73.6978	75.6239	75.6239	75.6239	75.6239	73.6978	73.6978	73.6978	75.6239	76.989	75.6239	75.6239	75.6239	75.6239	75.6239	75.6239	75.6239	73.6978	75.6239	75.6239	75.6239	78.0469	78.0469	75.6239	75.6239	75.6239	75.6239	75.6239	75.6239	75.6239	75.6239	75.6239	76.989	75.6239	75.6239	75.6239	76.989	75.6239	75.6239	76.989	73.6978	75.6239	73.6978	75.6239	73.6978	81.7731	83.8178	100
M_mangrovi_DD-13	76.989	76.989	76.989	76.989	76.989	78.0469	78.0469	78.0469	78.0469	78.0469	78.0469	78.0469	78.0469	78.0469	76.989	76.989	78.0469	78.0469	78.0469	76.989	76.989	78.0469	80.2708	80.2708	79.6396	79.6396	79.6396	79.6396	79.6396	78.9103	78.0469	76.989	76.989	78.0469	78.9103	78.9103	78.9103	78.9103	78.0469	78.0469	78.9103	78.0469	78.9103	78.0469	78.9103	75.6239	81.7731	83.2312	85.2293
M_elongatus_DSM_6810	75.6239	75.6239	75.6239	75.6239	75.6239	75.6239	75.6239	75.6239	75.6239	75.6239	75.6239	75.6239	75.6239	75.6239	75.6239	75.6239	75.6239	75.6239	75.6239	75.6239	75.6239	75.6239	78.0469	78.0469	76.989	76.989	76.989	76.989	76.989	76.989	75.6239	78.0469	78.0469	79.6396	78.9103	78.9103	78.9103	78.9103	78.9103	78.9103	78.9103	78.0469	78.9103	76.989	76.989	73.6978	82.1827	83.5338	84.0854
M_harenosus_HB161719	73.6978	73.6978	75.6239	75.6239	73.6978	75.6239	75.6239	75.6239	75.6239	76.989	75.6239	75.6239	73.6978	75.6239	75.6239	75.6239	76.989	76.989	76.989	76.989	75.6239	78.0469	76.989	76.989	76.989	76.989	75.6239	75.6239	75.6239	75.6239	75.6239	78.0469	78.0469	78.9103	78.9103	78.0469	78.0469	78.0469	78.0469	78.0469	78.9103	76.989	78.0469	76.989	75.6239	75.6239	80.8269	82.1827	82.5592
M_pacificus_SPO729	75.6239	75.6239	75.6239	75.6239	75.6239	75.6239	75.6239	75.6239	75.6239	75.6239	78.0469	76.989	75.6239	75.6239	75.6239	75.6239	75.6239	75.6239	75.6239	75.6239	75.6239	75.6239	78.9103	78.0469	76.989	76.989	76.989	76.989	76.989	76.989	76.989	76.989	76.989	78.0469	78.0469	78.0469	78.0469	78.9103	78.0469	78.0469	76.989	76.989	78.0469	76.989	75.6239	75.6239	83.5338	81.3239	83.2312
M_aestuariivivens_NBRC_112533	76.989	76.989	78.9103	78.0469	76.989	78.0469	78.9103	78.9103	78.0469	78.0469	78.0469	78.0469	78.0469	78.0469	76.989	76.989	76.989	78.0469	78.0469	76.989	76.989	78.0469	78.0469	80.2708	78.0469	78.0469	78.9103	78.0469	78.0469	76.989	76.989	78.9103	78.9103	79.6396	79.6396	79.6396	79.6396	79.6396	79.6396	79.6396	79.6396	80.2708	79.6396	78.0469	78.9103	75.6239	78.0469	81.7731	78.9103
M_flavimaris_WRN-8	78.9103	78.9103	78.9103	78.9103	78.9103	78.9103	78.9103	78.9103	79.6396	79.6396	78.9103	78.9103	78.0469	78.9103	78.9103	78.9103	78.0469	78.9103	78.9103	78.0469	78.0469	78.0469	78.0469	78.9103	78.0469	78.0469	78.0469	78.0469	78.0469	76.989	76.989	79.6396	79.6396	80.2708	80.2708	79.6396	79.6396	79.6396	80.8269	80.8269	80.8269	80.8269	80.2708	76.989	78.0469	75.6239	78.0469	76.989	76.989
M_aggregans_CCB-MM1	78.9103	78.9103	78.9103	78.9103	78.9103	78.9103	78.9103	78.9103	78.9103	78.9103	78.9103	78.9103	78.9103	78.0469	78.9103	78.9103	78.0469	78.9103	79.6396	78.9103	78.9103	78.9103	75.6239	76.989	78.0469	78.0469	78.0469	78.0469	78.0469	76.989	75.6239	78.0469	78.0469	78.0469	78.0469	78.0469	78.0469	78.0469	78.0469	78.0469	78.0469	78.0469	78.0469	78.0469	76.989	73.6978	78.9103	78.9103	76.989
M_guangxiensis_L3	78.9103	78.9103	78.9103	78.9103	78.9103	78.9103	78.9103	78.9103	78.9103	78.9103	78.9103	78.9103	78.0469	78.9103	78.9103	78.9103	78.0469	78.9103	78.9103	78.0469	78.0469	78.0469	78.0469	78.9103	78.0469	78.0469	78.0469	78.0469	78.0469	76.989	78.9103	78.0469	78.0469	78.0469	78.0469	78.0469	78.0469	78.0469	78.0469	78.0469	78.0469	78.0469	78.0469	76.989	76.989	78.0469	78.9103	78.9103	78.9103
M_yueqingensis_CGMCC_1.10658	78.9103	78.9103	78.9103	78.9103	78.0469	78.9103	78.9103	78.9103	78.0469	76.989	78.9103	78.9103	78.9103	78.9103	78.9103	78.9103	78.9103	78.9103	78.9103	78.9103	78.9103	78.9103	78.0469	78.9103	80.2708	80.2708	80.2708	80.2708	80.2708	80.2708	78.0469	78.0469	78.0469	78.9103	78.9103	78.9103	78.9103	78.9103	78.9103	78.9103	79.6396	78.0469	79.6396	79.6396	78.0469	75.6239	78.9103	78.9103	76.989
M_sediminum_TT37	70.4019	70.4019	70.4019	70.4019	70.4019	73.6978	73.6978	73.6978	73.6978	73.6978	73.6978	73.6978	73.6978	73.6978	70.4019	70.4019	70.4019	73.6978	73.6978	70.4019	70.4019	73.6978	73.6978	76.989	76.989	76.989	76.989	76.989	76.989	73.6978	73.6978	75.6239	75.6239	78.0469	78.0469	78.0469	78.0469	78.0469	78.0469	78.0469	78.0469	78.0469	78.0469	75.6239	75.6239	70.4019	73.6978	80.2708	78.9103
M_zhoushanensis_TT30	75.6239	75.6239	75.6239	75.6239	75.6239	76.989	76.989	76.989	76.989	76.989	76.989	76.989	76.989	76.989	75.6239	75.6239	75.6239	76.989	76.989	75.6239	75.6239	76.989	75.6239	78.0469	78.9103	78.9103	78.9103	78.9103	78.9103	76.989	75.6239	76.989	76.989	78.9103	78.9103	78.9103	78.9103	78.9103	78.9103	78.9103	78.9103	78.9103	78.9103	78.9103	78.0469	75.6239	75.6239	80.8269	79.6396
M_thermotolerans_DSM_19189	75.6239	75.6239	73.6978	73.6978	75.6239	75.6239	75.6239	75.6239	75.6239	75.6239	76.989	75.6239	75.6239	73.6978	75.6239	75.6239	73.6978	75.6239	75.6239	73.6978	75.6239	75.6239	70.4019	73.6978	76.989	76.989	76.989	76.989	75.6239	75.6239	73.6978	73.6978	73.6978	73.6978	73.6978	73.6978	73.6978	73.6978	73.6978	73.6978	73.6978	73.6978	73.6978	73.6978	70.4019	73.6978	76.989	75.6239	73.6978
M_donghaiensis_CGMCC_1.7063	78.0469	78.0469	75.6239	75.6239	76.989	78.9103	78.9103	78.9103	76.989	76.989	78.0469	78.9103	78.9103	76.989	78.0469	78.0469	78.9103	78.0469	78.9103	75.6239	78.0469	78.0469	76.989	78.0469	81.7731	81.7731	81.3239	80.8269	81.3239	80.2708	78.0469	78.0469	78.0469	78.0469	76.989	78.0469	78.0469	78.0469	76.989	76.989	78.0469	78.9103	76.989	76.989	76.989	76.989	76.989	78.0469	76.989
M_marinus_CGMCC_1.10657	79.6396	79.6396	78.0469	78.0469	79.6396	80.2708	80.2708	80.2708	79.6396	79.6396	79.6396	80.2708	80.2708	78.9103	79.6396	79.6396	79.6396	79.6396	80.2708	78.0469	78.9103	78.9103	78.9103	80.2708	80.2708	80.2708	80.2708	79.6396	80.2708	78.0469	78.9103	79.6396	79.6396	80.2708	78.9103	79.6396	79.6396	80.2708	78.9103	78.9103	80.2708	78.9103	78.9103	78.0469	78.9103	73.6978	80.2708	80.8269	79.6396
M_magnicolonia_GG15	76.989	76.989	75.6239	75.6239	76.989	78.0469	78.0469	78.0469	76.989	76.989	76.989	78.0469	78.0469	76.989	76.989	76.989	76.989	76.989	78.0469	75.6239	76.989	76.989	75.6239	78.0469	80.2708	80.2708	80.2708	80.2708	80.2708	78.9103	78.0469	79.6396	79.6396	79.6396	78.9103	78.9103	78.9103	79.6396	78.0469	78.0469	79.6396	78.9103	78.9103	78.0469	79.6396	73.6978	76.989	80.2708	79.6396
M_rhizosphaerae_CECT_8799	75.6239	75.6239	76.989	76.989	76.989	76.989	76.989	76.989	76.989	78.0469	75.6239	75.6239	73.6978	75.6239	75.6239	75.6239	76.989	76.989	78.0469	70.4019	73.6978	75.6239	76.989	78.0469	75.6239	75.6239	75.6239	75.6239	75.6239	73.6978	75.6239	75.6239	75.6239	78.0469	75.6239	75.6239	75.6239	75.6239	78.0469	78.0469	76.989	78.0469	76.989	73.6978	73.6978	73.6978	78.0469	76.989	79.6396
M_halophilus_KCTC_12848	75.6239	75.6239	78.0469	76.989	76.989	75.6239	75.6239	75.6239	75.6239	76.989	75.6239	75.6239	73.6978	75.6239	76.989	76.989	73.6978	75.6239	76.989	73.6978	73.6978	75.6239	70.4019	75.6239	75.6239	75.6239	75.6239	75.6239	75.6239	73.6978	73.6978	73.6978	73.6978	73.6978	73.6978	73.6978	73.6978	73.6978	73.6978	73.6978	73.6978	73.6978	73.6978	73.6978	73.6978	75.6239	75.6239	80.2708	76.989
M_taiwanensis_LMG_26125	73.6978	73.6978	73.6978	73.6978	75.6239	76.989	75.6239	75.6239	73.6978	75.6239	73.6978	75.6239	75.6239	75.6239	76.989	76.989	75.6239	73.6978	78.0469	70.4019	73.6978	75.6239	73.6978	76.989	76.989	76.989	76.989	76.989	75.6239	75.6239	73.6978	78.0469	78.0469	78.9103	78.0469	78.9103	78.9103	78.9103	78.0469	78.0469	78.9103	78.9103	78.0469	76.989	75.6239	75.6239	75.6239	75.6239	75.6239
[truncated: 18 more columns]
