# Supplementary material for: Phylogenomic Identification of a Highly Conserved Copper-Binding RiPP Biosynthetic Gene Cluster in Marine Microbulbifer Bacteria
Source: ACS Chem Biol. 2025 Sep 19;20(10):2462–74. doi: 10.1021/acschembio.5c00507 (PMC12538549; doi:10.1021/acschembio.5c00507)
Supplement: Supplementary file 2 [file cb5c00507_si_002.xlsx]

## Sheet: 0mM_CuSO4
Protein	Protein.Description	Intensity
FECIJNGJ_02048	FECIJNGJ_02048 Vitamin B12 transporter BtuB	3.31456e+11
FECIJNGJ_01598	FECIJNGJ_01598 Dihydrolipoyl dehydrogenase	1.9445e+11
FECIJNGJ_02809	FECIJNGJ_02809 hypothetical protein	165998985999
FECIJNGJ_01814	FECIJNGJ_01814 Cytosol aminopeptidase	1.19344e+11
FECIJNGJ_03965	FECIJNGJ_03965 hypothetical protein	116237168982
FECIJNGJ_04565	FECIJNGJ_04565 hypothetical protein	105823154578
FECIJNGJ_02951	FECIJNGJ_02951 ATP synthase subunit b	102475612919
FECIJNGJ_03054	FECIJNGJ_03054 Outer membrane protein MIP	9.57776e+10
FECIJNGJ_03805	FECIJNGJ_03805 hypothetical protein	8.14171e+10
FECIJNGJ_03419	FECIJNGJ_03419 Tol-Pal system protein TolQ	7.99949e+10
FECIJNGJ_02579	FECIJNGJ_02579 hypothetical protein	6.86203e+10
FECIJNGJ_00831	FECIJNGJ_00831 hypothetical protein	6.72033e+10
FECIJNGJ_03644	FECIJNGJ_03644 Protein oar	6.69227e+10
FECIJNGJ_04104	FECIJNGJ_04104 hypothetical protein	6.31199e+10
FECIJNGJ_00058	FECIJNGJ_00058 Sec translocon accessory complex subunit YajC	5.82684e+10
FECIJNGJ_00277	FECIJNGJ_00277 Major outer membrane protein P.IB	57854248903
FECIJNGJ_01694	FECIJNGJ_01694 Cytochrome b/c1	5.68817e+10
FECIJNGJ_02049	FECIJNGJ_02049 Vitamin B12 transporter BtuB	5.21155e+10
FECIJNGJ_04232	FECIJNGJ_04232 Superoxide dismutase [Fe]	5.022e+10
FECIJNGJ_02082	FECIJNGJ_02082 hypothetical protein	44269054384
FECIJNGJ_02301	FECIJNGJ_02301 Protein translocase subunit SecY	4.29672e+10
FECIJNGJ_04619	FECIJNGJ_04619 26 kDa periplasmic immunogenic protein	3.92517e+10
FECIJNGJ_04107	FECIJNGJ_04107 hypothetical protein	38567253772
FECIJNGJ_00060	FECIJNGJ_00060 hypothetical protein	3.6355e+10
FECIJNGJ_03443	FECIJNGJ_03443 Outer membrane protein TolC	34713204769
FECIJNGJ_02712	FECIJNGJ_02712 hypothetical protein	31940874405
FECIJNGJ_02104	FECIJNGJ_02104 Peptidoglycan-associated lipoprotein	30713921161
FECIJNGJ_04322	FECIJNGJ_04322 hypothetical protein	2.922e+10
FECIJNGJ_02179	FECIJNGJ_02179 hypothetical protein	29127996467
FECIJNGJ_02602	FECIJNGJ_02602 Modulator of FtsH protease HflK	2.79345e+10
FECIJNGJ_04848	FECIJNGJ_04848 hypothetical protein	23999144297
FECIJNGJ_01689	FECIJNGJ_01689 Inner membrane protein YohC	23396642853
FECIJNGJ_02949	FECIJNGJ_02949 ATP synthase subunit a	23007868196
FECIJNGJ_03327	FECIJNGJ_03327 Beta-alanine--pyruvate aminotransferase	2.29718e+10
FECIJNGJ_04103	FECIJNGJ_04103 Cbb3-type cytochrome c oxidase subunit CcoN1	2.27064e+10
FECIJNGJ_01559	FECIJNGJ_01559 Bacterioferritin	2.2394e+10
FECIJNGJ_03069	FECIJNGJ_03069 Alkaline phosphatase	2.22398e+10
FECIJNGJ_03709	FECIJNGJ_03709 hypothetical protein	21569078267
FECIJNGJ_02519	FECIJNGJ_02519 hypothetical protein	2.13305e+10
FECIJNGJ_01720	FECIJNGJ_01720 Peptide methionine sulfoxide reductase MsrB	20548246958
FECIJNGJ_04274	FECIJNGJ_04274 hypothetical protein	20535643761
FECIJNGJ_01465	FECIJNGJ_01465 Vitamin B12 transporter BtuB	2.04958e+10
FECIJNGJ_03076	FECIJNGJ_03076 Sec-independent protein translocase protein TatA	2.04603e+10
FECIJNGJ_01116	FECIJNGJ_01116 Na(+)/H(+) antiporter NhaB	20266388210
FECIJNGJ_04461	FECIJNGJ_04461 Protease 4	1.92331e+10
FECIJNGJ_04097	FECIJNGJ_04097 Protein translocase subunit SecF	1.85719e+10
FECIJNGJ_02903	FECIJNGJ_02903 Oxygen-dependent coproporphyrinogen-III oxidase	18314907644
FECIJNGJ_01408	FECIJNGJ_01408 3-hydroxyacyl-[acyl-carrier-protein] dehydratase FabZ	1.8275e+10
FECIJNGJ_04106	FECIJNGJ_04106 Cbb3-type cytochrome c oxidase subunit CcoP2	17239137143
FECIJNGJ_03065	FECIJNGJ_03065 ATP-dependent protease subunit HslV	16637070080
FECIJNGJ_02865	FECIJNGJ_02865 Thiol:disulfide interchange protein DsbA	16148561752
FECIJNGJ_01445	FECIJNGJ_01445 hypothetical protein	1.56534e+10
FECIJNGJ_02580	FECIJNGJ_02580 hypothetical protein	1.55592e+10
FECIJNGJ_01299	FECIJNGJ_01299 hypothetical protein	15502225980
FECIJNGJ_03788	FECIJNGJ_03788 hypothetical protein	15499574013
FECIJNGJ_04231	FECIJNGJ_04231 hypothetical protein	1.54179e+10
FECIJNGJ_03970	FECIJNGJ_03970 hypothetical protein	15271193749
FECIJNGJ_02051	FECIJNGJ_02051 Di-/tripeptide transporter	15003987119
FECIJNGJ_01253	FECIJNGJ_01253 Cytochrome bo(3) ubiquinol oxidase subunit 1	1.45425e+10
FECIJNGJ_01295	FECIJNGJ_01295 hypothetical protein	14470579993
FECIJNGJ_02335	FECIJNGJ_02335 Protein translocase subunit SecE	13789173200
FECIJNGJ_04212	FECIJNGJ_04212 hypothetical protein	13509613000
FECIJNGJ_02324	FECIJNGJ_02324 Elongation factor Tu	1.31923e+10
FECIJNGJ_01709	FECIJNGJ_01709 3-deoxy-D-manno-octulosonate 8-phosphate phosphatase KdsC	12608551505
FECIJNGJ_01879	FECIJNGJ_01879 Hydroxyacylglutathione hydrolase	1.25433e+10
FECIJNGJ_03953	FECIJNGJ_03953 Protease HtpX	1.24963e+10
FECIJNGJ_01943	FECIJNGJ_01943 hypothetical protein	12452287852
FECIJNGJ_04218	FECIJNGJ_04218 hypothetical protein	11971090231
FECIJNGJ_03420	FECIJNGJ_03420 Tol-Pal system protein TolQ	11655166514
FECIJNGJ_04649	FECIJNGJ_04649 DNA gyrase subunit A	11604979834
FECIJNGJ_04071	FECIJNGJ_04071 hypothetical protein	10745854670
FECIJNGJ_03791	FECIJNGJ_03791 Outer membrane protein assembly factor BamE	1.07428e+10
FECIJNGJ_02892	FECIJNGJ_02892 hypothetical protein	1.07394e+10
FECIJNGJ_01142	FECIJNGJ_01142 Glutathione amide reductase	10607381665
FECIJNGJ_02054	FECIJNGJ_02054 Outer membrane protein assembly factor BamC	10410694290
FECIJNGJ_04105	FECIJNGJ_04105 hypothetical protein	10317041142
FECIJNGJ_00893	FECIJNGJ_00893 Putative alkyl/aryl-sulfatase YjcS	1.02145e+10
FECIJNGJ_04047	FECIJNGJ_04047 Putative aminotransferase/MSMEI_6121	1.02052e+10
FECIJNGJ_01111	FECIJNGJ_01111 putative protease SohB	9934330569
FECIJNGJ_03168	FECIJNGJ_03168 Histidine biosynthesis bifunctional protein HisB	9.80024e+09
FECIJNGJ_04096	FECIJNGJ_04096 Protein translocase subunit SecD	9706826278
FECIJNGJ_02108	FECIJNGJ_02108 Tol-Pal system protein TolQ	9671612319
FECIJNGJ_01604	FECIJNGJ_01604 Succinate dehydrogenase cytochrome b556 subunit	9560913623
FECIJNGJ_03175	FECIJNGJ_03175 putative protein YibN	9480996782
FECIJNGJ_04127	FECIJNGJ_04127 60 kDa chaperonin	9327030847
FECIJNGJ_05021	FECIJNGJ_05021 Na(+)-translocating NADH-quinone reductase subunit B	9312638072
FECIJNGJ_04605	FECIJNGJ_04605 hypothetical protein	9098786062
FECIJNGJ_03947	FECIJNGJ_03947 hypothetical protein	9053081590
FECIJNGJ_02878	FECIJNGJ_02878 Vitamin B12 transporter BtuB	9.01605e+09
FECIJNGJ_02236	FECIJNGJ_02236 hypothetical protein	8980845345
FECIJNGJ_04606	FECIJNGJ_04606 hypothetical protein	8970062243
FECIJNGJ_01009	FECIJNGJ_01009 hypothetical protein	8943942449
FECIJNGJ_01944	FECIJNGJ_01944 hypothetical protein	8853425760
FECIJNGJ_02428	FECIJNGJ_02428 RNA polymerase sigma factor RpoD	8716002376
FECIJNGJ_01411	FECIJNGJ_01411 Outer membrane protein assembly factor BamA	8.5923e+09
FECIJNGJ_01028	FECIJNGJ_01028 Dipeptidyl carboxypeptidase	8.58894e+09
FECIJNGJ_04553	FECIJNGJ_04553 Signal peptidase I	8539850583
FECIJNGJ_03352	FECIJNGJ_03352 hypothetical protein	8383402698
FECIJNGJ_00265	FECIJNGJ_00265 hypothetical protein	8.374e+09
FECIJNGJ_01599	FECIJNGJ_01599 Dihydrolipoyllysine-residue succinyltransferase component of 2-oxoglutarate dehydrogenase complex	8258574545
FECIJNGJ_02907	FECIJNGJ_02907 hypothetical protein	8.21035e+09
FECIJNGJ_01176	FECIJNGJ_01176 hypothetical protein	8027324520
FECIJNGJ_01254	FECIJNGJ_01254 Cytochrome bo(3) ubiquinol oxidase subunit 2	7.98742e+09
FECIJNGJ_03850	FECIJNGJ_03850 ATP-dependent zinc metalloprotease FtsH	7.81754e+09
FECIJNGJ_02994	FECIJNGJ_02994 hypothetical protein	7.79552e+09
FECIJNGJ_04455	FECIJNGJ_04455 O-succinylhomoserine sulfhydrylase	7.7743e+09
FECIJNGJ_03100	FECIJNGJ_03100 hypothetical protein	7.65516e+09
FECIJNGJ_02081	FECIJNGJ_02081 hypothetical protein	7636484070
FECIJNGJ_01186	FECIJNGJ_01186 hypothetical protein	7614000882
FECIJNGJ_01699	FECIJNGJ_01699 hypothetical protein	7575001325
FECIJNGJ_01609	FECIJNGJ_01609 hypothetical protein	7.46407e+09
FECIJNGJ_03988	FECIJNGJ_03988 D-alanyl-D-alanine carboxypeptidase DacA	7433089116
FECIJNGJ_00306	FECIJNGJ_00306 Nucleoid occlusion factor SlmA	7.37727e+09
FECIJNGJ_00137	FECIJNGJ_00137 hypothetical protein	7245362478
FECIJNGJ_00134	FECIJNGJ_00134 hypothetical protein	7235546249
FECIJNGJ_02028	FECIJNGJ_02028 hypothetical protein	7054398397
FECIJNGJ_00815	FECIJNGJ_00815 Sulfite reductase [ferredoxin]	7.02876e+09
FECIJNGJ_03977	FECIJNGJ_03977 hypothetical protein	6.92891e+09
FECIJNGJ_03187	FECIJNGJ_03187 Histidine ammonia-lyase	6808855539
FECIJNGJ_01591	FECIJNGJ_01591 Mercuric reductase	6725378261
FECIJNGJ_04126	FECIJNGJ_04126 10 kDa chaperonin	6718582325
FECIJNGJ_03621	FECIJNGJ_03621 Copper-exporting P-type ATPase	6.70739e+09
FECIJNGJ_02959	FECIJNGJ_02959 hypothetical protein	6652308336
FECIJNGJ_02412	FECIJNGJ_02412 hypothetical protein	6637214506
FECIJNGJ_04001	FECIJNGJ_04001 Vitamin B12 transporter BtuB	6.62805e+09
FECIJNGJ_01552	FECIJNGJ_01552 hypothetical protein	6540906872
FECIJNGJ_00288	FECIJNGJ_00288 CDP-diacylglycerol--glycerol-3-phosphate 3-phosphatidyltransferase	6.53784e+09
FECIJNGJ_00896	FECIJNGJ_00896 Bifunctional protein PutA	6.43157e+09
FECIJNGJ_04551	FECIJNGJ_04551 Periplasmic serine endoprotease DegP	6.41033e+09
FECIJNGJ_02950	FECIJNGJ_02950 ATP synthase subunit c	6390758400
FECIJNGJ_01707	FECIJNGJ_01707 hypothetical protein	6349705900
FECIJNGJ_01415	FECIJNGJ_01415 Phosphatidate cytidylyltransferase	6214593796
FECIJNGJ_04969	FECIJNGJ_04969 Galactofuranosyltransferase GlfT2	6.20744e+09
FECIJNGJ_02197	FECIJNGJ_02197 hypothetical protein	6150128518
FECIJNGJ_02915	FECIJNGJ_02915 hypothetical protein	6037802189
FECIJNGJ_02281	FECIJNGJ_02281 3-hydroxydecanoyl-[acyl-carrier-protein] dehydratase	5987375833
FECIJNGJ_05010	FECIJNGJ_05010 hypothetical protein	5977141452
FECIJNGJ_02328	FECIJNGJ_02328 DNA-directed RNA polymerase subunit beta'	5966436682
FECIJNGJ_03641	FECIJNGJ_03641 p-aminobenzoyl-glutamate transport protein	5.95087e+09
FECIJNGJ_02191	FECIJNGJ_02191 Arginine deiminase	5935363556
FECIJNGJ_02411	FECIJNGJ_02411 hypothetical protein	5922182878
FECIJNGJ_03623	FECIJNGJ_03623 hypothetical protein	5907854720
FECIJNGJ_01410	FECIJNGJ_01410 hypothetical protein	5.89013e+09
FECIJNGJ_05019	FECIJNGJ_05019 Glyceraldehyde-3-phosphate dehydrogenase-like protein	5.87434e+09
FECIJNGJ_03500	FECIJNGJ_03500 hypothetical protein	5812860701
FECIJNGJ_04899	FECIJNGJ_04899 hypothetical protein	5.80835e+09
FECIJNGJ_02740	FECIJNGJ_02740 hypothetical protein	5790985059
FECIJNGJ_03796	FECIJNGJ_03796 Chaperone protein DnaK	5786780434
FECIJNGJ_05023	FECIJNGJ_05023 Na(+)-translocating NADH-quinone reductase subunit D	5772445658
FECIJNGJ_04616	FECIJNGJ_04616 hypothetical protein	5.58913e+09
FECIJNGJ_03094	FECIJNGJ_03094 hypothetical protein	5528965430
FECIJNGJ_00853	FECIJNGJ_00853 hypothetical protein	5525425907
FECIJNGJ_03431	FECIJNGJ_03431 hypothetical protein	5.52051e+09
FECIJNGJ_02330	FECIJNGJ_02330 50S ribosomal protein L7/L12	5501444767
FECIJNGJ_03415	FECIJNGJ_03415 Phosphatidylglycerol--prolipoprotein diacylglyceryl transferase	5491948416
FECIJNGJ_03235	FECIJNGJ_03235 Putative transport protein YdiK	5419508110
FECIJNGJ_00368	FECIJNGJ_00368 Multidrug efflux pump subunit AcrB	5.39937e+09
FECIJNGJ_00891	FECIJNGJ_00891 hypothetical protein	5.34461e+09
FECIJNGJ_01603	FECIJNGJ_01603 Succinate dehydrogenase hydrophobic membrane anchor subunit	5317822359
FECIJNGJ_04983	FECIJNGJ_04983 hypothetical protein	5302438193
FECIJNGJ_02237	FECIJNGJ_02237 Ketol-acid reductoisomerase (NADP(+))	5.22207e+09
FECIJNGJ_04139	FECIJNGJ_04139 Coniferyl aldehyde dehydrogenase	5216751596
FECIJNGJ_02922	FECIJNGJ_02922 Minor extracellular protease vpr	5195500370
FECIJNGJ_04124	FECIJNGJ_04124 Cyclopropane-fatty-acyl-phospholipid synthase	5177422621
FECIJNGJ_01073	FECIJNGJ_01073 hypothetical protein	5.16301e+09
FECIJNGJ_03428	FECIJNGJ_03428 Acetylornithine deacetylase	5.10638e+09
FECIJNGJ_02604	FECIJNGJ_02604 RNA-binding protein Hfq	4999590046
FECIJNGJ_00332	FECIJNGJ_00332 hypothetical protein	4.94836e+09
FECIJNGJ_03430	FECIJNGJ_03430 hypothetical protein	4868340520
FECIJNGJ_00834	FECIJNGJ_00834 putative lipoprotein YiaD	4859373572
FECIJNGJ_02643	FECIJNGJ_02643 hypothetical protein	4.84112e+09
FECIJNGJ_02568	FECIJNGJ_02568 Actin cross-linking toxin VgrG1	4.82181e+09
FECIJNGJ_00863	FECIJNGJ_00863 N-acetylgalactosamine-6-O-sulfatase	4795698072
FECIJNGJ_03786	FECIJNGJ_03786 hypothetical protein	4795399286
FECIJNGJ_01801	FECIJNGJ_01801 hypothetical protein	4.7588e+09
FECIJNGJ_00217	FECIJNGJ_00217 hypothetical protein	4731637952
FECIJNGJ_02941	FECIJNGJ_02941 Membrane protein insertase YidC	4.73046e+09
FECIJNGJ_03697	FECIJNGJ_03697 Protein YceI	4720912451
FECIJNGJ_04028	FECIJNGJ_04028 LPS-assembly lipoprotein LptE	4.72029e+09
FECIJNGJ_00517	FECIJNGJ_00517 o-succinylbenzoate synthase	4700887224
FECIJNGJ_03450	FECIJNGJ_03450 hypothetical protein	4680436700
FECIJNGJ_01479	FECIJNGJ_01479 hypothetical protein	4672850990
FECIJNGJ_02955	FECIJNGJ_02955 ATP synthase subunit beta	4.51975e+09
FECIJNGJ_00936	FECIJNGJ_00936 hypothetical protein	4.5099e+09
FECIJNGJ_04672	FECIJNGJ_04672 50S ribosomal protein L20	4478357830
FECIJNGJ_01413	FECIJNGJ_01413 Regulator of sigma-E protease RseP	4476063917
FECIJNGJ_01245	FECIJNGJ_01245 hypothetical protein	4413820775
FECIJNGJ_05006	FECIJNGJ_05006 DNA topoisomerase 1	4.40045e+09
FECIJNGJ_03731	FECIJNGJ_03731 N5-carboxyaminoimidazole ribonucleotide mutase	4346110594
FECIJNGJ_02085	FECIJNGJ_02085 Pyruvate dehydrogenase E1 component	4308653635
FECIJNGJ_01163	FECIJNGJ_01163 hypothetical protein	4307881227
FECIJNGJ_01602	FECIJNGJ_01602 Succinate dehydrogenase flavoprotein subunit	4.27944e+09
FECIJNGJ_03711	FECIJNGJ_03711 Catalase-peroxidase 2	4274763727
FECIJNGJ_00065	FECIJNGJ_00065 Neutral protease	4.27121e+09
FECIJNGJ_01910	FECIJNGJ_01910 hypothetical protein	4.17787e+09
FECIJNGJ_02140	FECIJNGJ_02140 putative protein	4.16314e+09
FECIJNGJ_02601	FECIJNGJ_02601 Modulator of FtsH protease HflC	4.14265e+09
FECIJNGJ_04384	FECIJNGJ_04384 Outer membrane protein TolC	4.14175e+09
FECIJNGJ_02659	FECIJNGJ_02659 hypothetical protein	4139498440
FECIJNGJ_04609	FECIJNGJ_04609 hypothetical protein	4128340684
FECIJNGJ_02329	FECIJNGJ_02329 DNA-directed RNA polymerase subunit beta	4.09152e+09
FECIJNGJ_02622	FECIJNGJ_02622 Type 3 secretion system secretin	4.06695e+09
FECIJNGJ_03721	FECIJNGJ_03721 Cytochrome bd-II ubiquinol oxidase subunit 1	4046397065
FECIJNGJ_03188	FECIJNGJ_03188 Urocanate hydratase	4045729259
FECIJNGJ_00316	FECIJNGJ_00316 Secretin GspD	4037404862
FECIJNGJ_01695	FECIJNGJ_01695 Ubiquinol-cytochrome c reductase iron-sulfur subunit	4035135884
FECIJNGJ_03691	FECIJNGJ_03691 O-succinylhomoserine sulfhydrylase	3.95398e+09
FECIJNGJ_04838	FECIJNGJ_04838 hypothetical protein	3.91348e+09
FECIJNGJ_01918	FECIJNGJ_01918 Nucleoside diphosphate kinase	3901598126
FECIJNGJ_01928	FECIJNGJ_01928 Inositol-1-monophosphatase	3883510756
FECIJNGJ_00312	FECIJNGJ_00312 Electron transfer flavoprotein-ubiquinone oxidoreductase	3875380940
FECIJNGJ_01693	FECIJNGJ_01693 Stringent starvation protein A	3.86192e+09
FECIJNGJ_04597	FECIJNGJ_04597 Vitamin B12 transporter BtuB	3.83228e+09
FECIJNGJ_04115	FECIJNGJ_04115 hypothetical protein	3787720144
FECIJNGJ_02153	FECIJNGJ_02153 hypothetical protein	3777193350
FECIJNGJ_01737	FECIJNGJ_01737 hypothetical protein	3740795386
FECIJNGJ_01488	FECIJNGJ_01488 hypothetical protein	3.70391e+09
FECIJNGJ_05022	FECIJNGJ_05022 Na(+)-translocating NADH-quinone reductase subunit C	3694793077
FECIJNGJ_02492	FECIJNGJ_02492 hypothetical protein	3688891080
FECIJNGJ_05076	FECIJNGJ_05076 Amino-acid carrier protein AlsT	3648239338
FECIJNGJ_01045	FECIJNGJ_01045 hypothetical protein	3.61405e+09
FECIJNGJ_01754	FECIJNGJ_01754 Outer-membrane lipoprotein LolB	3.60849e+09
FECIJNGJ_01252	FECIJNGJ_01252 Cytochrome bo(3) ubiquinol oxidase subunit 3	3597617620
FECIJNGJ_03247	FECIJNGJ_03247 Cysteine synthase	3567365571
FECIJNGJ_02520	FECIJNGJ_02520 Phospholipase D	3562874708
FECIJNGJ_00214	FECIJNGJ_00214 Multidrug export protein AcrF	3.55815e+09
FECIJNGJ_03831	FECIJNGJ_03831 hypothetical protein	3555625764
FECIJNGJ_03603	FECIJNGJ_03603 Polyphosphate kinase	3548846573
FECIJNGJ_03068	FECIJNGJ_03068 hypothetical protein	3516397675
FECIJNGJ_01966	FECIJNGJ_01966 Xaa-Pro dipeptidase	3.44994e+09
FECIJNGJ_00061	FECIJNGJ_00061 Neutral protease	3405032875
FECIJNGJ_03444	FECIJNGJ_03444 Outer membrane protein TolC	3.37701e+09
FECIJNGJ_01192	FECIJNGJ_01192 p-aminobenzoyl-glutamate transport protein	3.37685e+09
FECIJNGJ_00740	FECIJNGJ_00740 Isocitrate dehydrogenase [NADP]	3.372e+09
FECIJNGJ_01500	FECIJNGJ_01500 hypothetical protein	3367981759
FECIJNGJ_04990	FECIJNGJ_04990 NAD-specific glutamate dehydrogenase	3.34847e+09
FECIJNGJ_04406	FECIJNGJ_04406 Ferredoxin-1	3348308564
FECIJNGJ_00289	FECIJNGJ_00289 hypothetical protein	3.30463e+09
FECIJNGJ_03612	FECIJNGJ_03612 hypothetical protein	3279686430
FECIJNGJ_01123	FECIJNGJ_01123 Peptidyl-prolyl cis-trans isomerase D	3.27879e+09
FECIJNGJ_02402	FECIJNGJ_02402 LPS-assembly protein LptD	3.18172e+09
FECIJNGJ_01546	FECIJNGJ_01546 50S ribosomal protein L3 glutamine methyltransferase	3148638242
FECIJNGJ_00862	FECIJNGJ_00862 hypothetical protein	3134180040
FECIJNGJ_03447	FECIJNGJ_03447 Intermembrane transport protein YebT	3.12981e+09
FECIJNGJ_00117	FECIJNGJ_00117 Outer membrane protein OprM	3094776262
FECIJNGJ_04242	FECIJNGJ_04242 Na(+)/H(+) antiporter NhaA	3081415094
FECIJNGJ_01950	FECIJNGJ_01950 hypothetical protein	3.04919e+09
FECIJNGJ_01938	FECIJNGJ_01938 Na(+)/H(+) antiporter NhaC	3028895518
FECIJNGJ_03822	FECIJNGJ_03822 Multidrug resistance protein MexB	3020886729
FECIJNGJ_01269	FECIJNGJ_01269 hypothetical protein	3.00954e+09
FECIJNGJ_01306	FECIJNGJ_01306 Oxaloacetate decarboxylase beta chain	3007317408
FECIJNGJ_04966	FECIJNGJ_04966 hypothetical protein	2.98273e+09
FECIJNGJ_01367	FECIJNGJ_01367 hypothetical protein	2976455213
FECIJNGJ_02953	FECIJNGJ_02953 ATP synthase subunit alpha	2.95745e+09
FECIJNGJ_02788	FECIJNGJ_02788 hypothetical protein	2.92284e+09
FECIJNGJ_03050	FECIJNGJ_03050 hypothetical protein	2920016505
FECIJNGJ_04125	FECIJNGJ_04125 hypothetical protein	2899722618
FECIJNGJ_00885	FECIJNGJ_00885 hypothetical protein	2.8731e+09
FECIJNGJ_02371	FECIJNGJ_02371 hypothetical protein	2870226908
FECIJNGJ_03815	FECIJNGJ_03815 hypothetical protein	2860253280
FECIJNGJ_01733	FECIJNGJ_01733 Sulfate transporter CysZ	2.84645e+09
FECIJNGJ_02891	FECIJNGJ_02891 Cytochrome c oxidase subunit 1	2792155804
FECIJNGJ_04824	FECIJNGJ_04824 Aconitate hydratase B	2.78027e+09
FECIJNGJ_00990	FECIJNGJ_00990 hypothetical protein	2779003191
FECIJNGJ_02014	FECIJNGJ_02014 Glutamate--tRNA ligase	2.77796e+09
FECIJNGJ_01812	FECIJNGJ_01812 Lipopolysaccharide export system permease protein LptG	2.7741e+09
FECIJNGJ_01663	FECIJNGJ_01663 Protein translocase subunit SecA	2.77401e+09
FECIJNGJ_00899	FECIJNGJ_00899 Putative alkyl/aryl-sulfatase YjcS	2.75986e+09
FECIJNGJ_02469	FECIJNGJ_02469 hypothetical protein	2720668660
FECIJNGJ_01811	FECIJNGJ_01811 hypothetical protein	2714729220
FECIJNGJ_02033	FECIJNGJ_02033 Di-/tripeptide transporter	2.71085e+09
FECIJNGJ_02250	FECIJNGJ_02250 Outer membrane protein assembly factor BamD	2687157186
FECIJNGJ_03611	FECIJNGJ_03611 Phosphate-binding protein PstS	2644071690
FECIJNGJ_00331	FECIJNGJ_00331 hypothetical protein	2.63979e+09
FECIJNGJ_04960	FECIJNGJ_04960 hypothetical protein	2637106454
FECIJNGJ_04527	FECIJNGJ_04527 hypothetical protein	2621241652
FECIJNGJ_03605	FECIJNGJ_03605 hypothetical protein	2615274113
FECIJNGJ_02205	FECIJNGJ_02205 Lysophospholipid transporter LplT	2609400261
FECIJNGJ_04634	FECIJNGJ_04634 hypothetical protein	2.60527e+09
FECIJNGJ_05025	FECIJNGJ_05025 Na(+)-translocating NADH-quinone reductase subunit F	2.60318e+09
FECIJNGJ_03722	FECIJNGJ_03722 hypothetical protein	2.59299e+09
FECIJNGJ_00485	FECIJNGJ_00485 hypothetical protein	2.57546e+09
FECIJNGJ_04034	FECIJNGJ_04034 Apolipoprotein N-acyltransferase	2539572074
FECIJNGJ_01492	FECIJNGJ_01492 putative protein	2530019511
FECIJNGJ_00291	FECIJNGJ_00291 hypothetical protein	2.52493e+09
FECIJNGJ_00270	FECIJNGJ_00270 Respiratory nitrate reductase 1 beta chain	2512901424
FECIJNGJ_02325	FECIJNGJ_02325 Elongation factor G 1	2.5045e+09
FECIJNGJ_04373	FECIJNGJ_04373 hypothetical protein	2483558048
FECIJNGJ_01554	FECIJNGJ_01554 Chaperone protein HtpG	2471067549
FECIJNGJ_00857	FECIJNGJ_00857 hypothetical protein	2465999056
FECIJNGJ_01817	FECIJNGJ_01817 Valine--tRNA ligase	2.45693e+09
FECIJNGJ_01388	FECIJNGJ_01388 hypothetical protein	2425498722
FECIJNGJ_03727	FECIJNGJ_03727 Outer membrane protein W	2422933948
FECIJNGJ_02866	FECIJNGJ_02866 Cytochrome c4	2363434608
FECIJNGJ_01556	FECIJNGJ_01556 Alkyl hydroperoxide reductase C	2327606915
FECIJNGJ_03942	FECIJNGJ_03942 hypothetical protein	2.31678e+09
FECIJNGJ_04618	FECIJNGJ_04618 Imidazolonepropionase	2291671905
FECIJNGJ_00330	FECIJNGJ_00330 Sensor histidine kinase RcsC	2.28532e+09
FECIJNGJ_04022	FECIJNGJ_04022 hypothetical protein	2278724824
FECIJNGJ_02176	FECIJNGJ_02176 hypothetical protein	2.27672e+09
FECIJNGJ_04772	FECIJNGJ_04772 Outer membrane protein A	2272744998
FECIJNGJ_02170	FECIJNGJ_02170 Inner membrane protein YohC	2269946010
FECIJNGJ_04249	FECIJNGJ_04249 Efflux pump periplasmic linker BepF	2.26148e+09
FECIJNGJ_03227	FECIJNGJ_03227 Glutamine synthetase	2257401562
FECIJNGJ_01090	FECIJNGJ_01090 hypothetical protein	2229286730
FECIJNGJ_01605	FECIJNGJ_01605 Citrate synthase	2199150713
FECIJNGJ_03582	FECIJNGJ_03582 hypothetical protein	2161519959
FECIJNGJ_02185	FECIJNGJ_02185 hypothetical protein	2.15681e+09
FECIJNGJ_02413	FECIJNGJ_02413 hypothetical protein	2155481311
FECIJNGJ_00722	FECIJNGJ_00722 hypothetical protein	2154850172
FECIJNGJ_03710	FECIJNGJ_03710 Dipeptidyl aminopeptidase 4	2.14702e+09
FECIJNGJ_03006	FECIJNGJ_03006 hypothetical protein	2.14556e+09
FECIJNGJ_03371	FECIJNGJ_03371 Glycine cleavage system H protein	2134243508
FECIJNGJ_00280	FECIJNGJ_00280 Tol-Pal system protein TolQ	2122916857
FECIJNGJ_00235	FECIJNGJ_00235 2-methylcitrate synthase	2.12141e+09
FECIJNGJ_01132	FECIJNGJ_01132 Fatty acid oxidation complex subunit alpha	2.11781e+09
FECIJNGJ_03962	FECIJNGJ_03962 Peptide methionine sulfoxide reductase MsrA	2.10818e+09
FECIJNGJ_02315	FECIJNGJ_02315 30S ribosomal protein S3	2107613526
FECIJNGJ_01001	FECIJNGJ_01001 hypothetical protein	2103401800
FECIJNGJ_01865	FECIJNGJ_01865 NADH-quinone oxidoreductase subunit C/D	2063328404
FECIJNGJ_04210	FECIJNGJ_04210 High-affinity proline transporter PutP	2.05384e+09
FECIJNGJ_04250	FECIJNGJ_04250 Efflux pump membrane transporter BepG	2.0466e+09
FECIJNGJ_04784	FECIJNGJ_04784 hypothetical protein	2037055399
FECIJNGJ_04385	FECIJNGJ_04385 Leukotoxin export ATP-binding protein LtxB	2030337104
FECIJNGJ_02998	FECIJNGJ_02998 hypothetical protein	2.00245e+09
FECIJNGJ_01742	FECIJNGJ_01742 Vitamin B12 transporter BtuB	1996827481
FECIJNGJ_04222	FECIJNGJ_04222 hypothetical protein	1.98363e+09
FECIJNGJ_04561	FECIJNGJ_04561 GTP pyrophosphokinase	1.96069e+09
FECIJNGJ_02993	FECIJNGJ_02993 hypothetical protein	1.95578e+09
FECIJNGJ_02609	FECIJNGJ_02609 Bifunctional NAD(P)H-hydrate repair enzyme Nnr	1947583336
FECIJNGJ_01101	FECIJNGJ_01101 Cobalt-zinc-cadmium resistance protein CzcA	1.94251e+09
FECIJNGJ_01874	FECIJNGJ_01874 NADH-quinone oxidoreductase subunit M	1935354838
FECIJNGJ_02105	FECIJNGJ_02105 Tol-Pal system protein TolB	1935121609
FECIJNGJ_00125	FECIJNGJ_00125 hypothetical protein	1928410144
FECIJNGJ_04235	FECIJNGJ_04235 hypothetical protein	1.91534e+09
FECIJNGJ_01601	FECIJNGJ_01601 Succinate dehydrogenase iron-sulfur subunit	1912380672
FECIJNGJ_04545	FECIJNGJ_04545 RNA polymerase sigma-H factor	1907297225
FECIJNGJ_02087	FECIJNGJ_02087 hypothetical protein	1907068749
FECIJNGJ_02585	FECIJNGJ_02585 hypothetical protein	1906875487
FECIJNGJ_01770	FECIJNGJ_01770 Virginiamycin B lyase	1.90108e+09
FECIJNGJ_03166	FECIJNGJ_03166 putative TonB-dependent receptor	1.90103e+09
FECIJNGJ_04984	FECIJNGJ_04984 hypothetical protein	1.899e+09
FECIJNGJ_05039	FECIJNGJ_05039 hypothetical protein	1898561647
FECIJNGJ_00271	FECIJNGJ_00271 Respiratory nitrate reductase 1 alpha chain	1.89002e+09
FECIJNGJ_04846	FECIJNGJ_04846 Glutamine--tRNA ligase	1.88836e+09
FECIJNGJ_03917	FECIJNGJ_03917 Polyribonucleotide nucleotidyltransferase	1.88008e+09
FECIJNGJ_01504	FECIJNGJ_01504 hypothetical protein	1871986526
FECIJNGJ_04367	FECIJNGJ_04367 Enolase	1.87093e+09
FECIJNGJ_00634	FECIJNGJ_00634 3-ketoacyl-CoA thiolase	1.86792e+09
FECIJNGJ_05013	FECIJNGJ_05013 hypothetical protein	1.86249e+09
FECIJNGJ_00268	FECIJNGJ_00268 Respiratory nitrate reductase 2 gamma chain	1858879370
FECIJNGJ_03436	FECIJNGJ_03436 hypothetical protein	1855715982
FECIJNGJ_01869	FECIJNGJ_01869 NADH-quinone oxidoreductase subunit H	1853126944
FECIJNGJ_04465	FECIJNGJ_04465 hypothetical protein	1.85062e+09
FECIJNGJ_03182	FECIJNGJ_03182 hypothetical protein	1.84794e+09
FECIJNGJ_03303	FECIJNGJ_03303 Ribonuclease BN	1.84695e+09
FECIJNGJ_01873	FECIJNGJ_01873 NADH-quinone oxidoreductase subunit L	1.84629e+09
FECIJNGJ_04511	FECIJNGJ_04511 hypothetical protein	1.83315e+09
FECIJNGJ_03692	FECIJNGJ_03692 hypothetical protein	1.8201e+09
FECIJNGJ_03892	FECIJNGJ_03892 hypothetical protein	1.78852e+09
FECIJNGJ_03412	FECIJNGJ_03412 hypothetical protein	1.78428e+09
FECIJNGJ_04058	FECIJNGJ_04058 hypothetical protein	1.77544e+09
FECIJNGJ_04961	FECIJNGJ_04961 hypothetical protein	1.76764e+09
FECIJNGJ_03816	FECIJNGJ_03816 hypothetical protein	1749034909
FECIJNGJ_02423	FECIJNGJ_02423 Dihydroneopterin aldolase	1743727604
FECIJNGJ_04607	FECIJNGJ_04607 hypothetical protein	1.73435e+09
FECIJNGJ_02194	FECIJNGJ_02194 Tol-Pal system protein TolR	1728407254
FECIJNGJ_03596	FECIJNGJ_03596 DNA topoisomerase 4 subunit A	1714471613
FECIJNGJ_01937	FECIJNGJ_01937 hypothetical protein	1713858245
FECIJNGJ_02296	FECIJNGJ_02296 DNA-directed RNA polymerase subunit alpha	1708791755
FECIJNGJ_03587	FECIJNGJ_03587 hypothetical protein	1707456623
FECIJNGJ_02362	FECIJNGJ_02362 hypothetical protein	1702115970
FECIJNGJ_02916	FECIJNGJ_02916 hypothetical protein	1642197092
FECIJNGJ_02177	FECIJNGJ_02177 Hercynine oxygenase	1636818591
FECIJNGJ_03774	FECIJNGJ_03774 hypothetical protein	1629259187
FECIJNGJ_01877	FECIJNGJ_01877 Vitamin B12 transporter BtuB	1.62386e+09
FECIJNGJ_00320	FECIJNGJ_00320 Type II secretion system protein G	1622553996
FECIJNGJ_02908	FECIJNGJ_02908 Peptide deformylase	1621092874
FECIJNGJ_03353	FECIJNGJ_03353 Outer membrane porin F	1.61787e+09
FECIJNGJ_03799	FECIJNGJ_03799 4-hydroxy-tetrahydrodipicolinate reductase	1612833784
FECIJNGJ_02090	FECIJNGJ_02090 hypothetical protein	1.60222e+09
FECIJNGJ_04141	FECIJNGJ_04141 hypothetical protein	1.60196e+09
FECIJNGJ_02186	FECIJNGJ_02186 Beta-barrel assembly-enhancing protease	1.59811e+09
FECIJNGJ_01298	FECIJNGJ_01298 Co-chaperone protein DjlA	1579309702
FECIJNGJ_01102	FECIJNGJ_01102 Toluene efflux pump periplasmic linker protein TtgG	1567457092
FECIJNGJ_00989	FECIJNGJ_00989 Vitamin B12 transporter BtuB	1564304269
FECIJNGJ_01813	FECIJNGJ_01813 Lipopolysaccharide export system permease protein LptF	1557563558
FECIJNGJ_02586	FECIJNGJ_02586 hypothetical protein	1540791297
FECIJNGJ_02588	FECIJNGJ_02588 hypothetical protein	1533921306
FECIJNGJ_04069	FECIJNGJ_04069 hypothetical protein	1527950394
FECIJNGJ_02361	FECIJNGJ_02361 Voltage-gated ClC-type chloride channel ClcB	1.52121e+09
FECIJNGJ_02180	FECIJNGJ_02180 hypothetical protein	1.51541e+09
FECIJNGJ_00698	FECIJNGJ_00698 Vitamin B12 transporter BtuB	1510135281
FECIJNGJ_04797	FECIJNGJ_04797 hypothetical protein	1506580455
FECIJNGJ_00808	FECIJNGJ_00808 Protein/nucleic acid deglycase HchA	1499168934
FECIJNGJ_02343	FECIJNGJ_02343 hypothetical protein	1497320112
FECIJNGJ_03291	FECIJNGJ_03291 hypothetical protein	1.48652e+09
FECIJNGJ_03656	FECIJNGJ_03656 Adenine deaminase	1482543611
FECIJNGJ_01390	FECIJNGJ_01390 hypothetical protein	1473305640
FECIJNGJ_03012	FECIJNGJ_03012 Proton/glutamate-aspartate symporter	1.46413e+09
FECIJNGJ_02268	FECIJNGJ_02268 putative lipid II flippase MurJ	1.46332e+09
FECIJNGJ_00721	FECIJNGJ_00721 Hercynine oxygenase	1441995590
FECIJNGJ_01686	FECIJNGJ_01686 Acetyl-CoA acetyltransferase	1435421809
FECIJNGJ_02737	FECIJNGJ_02737 Molybdenum cofactor biosynthesis protein B	1426503990
FECIJNGJ_04529	FECIJNGJ_04529 hypothetical protein	1416414199
FECIJNGJ_05118	FECIJNGJ_05118 Cobalt-zinc-cadmium resistance protein CzcA	1.41432e+09
FECIJNGJ_04579	FECIJNGJ_04579 hypothetical protein	1404213877
FECIJNGJ_01094	FECIJNGJ_01094 hypothetical protein	1403885939
FECIJNGJ_02940	FECIJNGJ_02940 Membrane protein insertase YidC	1381234256
FECIJNGJ_02984	FECIJNGJ_02984 Glutathione S-transferase GST-6.0	1379376630
FECIJNGJ_03726	FECIJNGJ_03726 hypothetical protein	1378540484
FECIJNGJ_03033	FECIJNGJ_03033 Coenzyme A biosynthesis bifunctional protein CoaBC	1377591428
FECIJNGJ_05116	FECIJNGJ_05116 Multidrug resistance protein MdtA	1373244239
FECIJNGJ_03995	FECIJNGJ_03995 hypothetical protein	1.36962e+09
FECIJNGJ_00206	FECIJNGJ_00206 hypothetical protein	1.36475e+09
FECIJNGJ_00388	FECIJNGJ_00388 8-demethyl-8-aminoriboflavin-5'-phosphate synthase	1359498308
FECIJNGJ_02820	FECIJNGJ_02820 Metalloprotease TldD	1.35007e+09
FECIJNGJ_02995	FECIJNGJ_02995 Phosphate import ATP-binding protein PstB	1.34872e+09
FECIJNGJ_03818	FECIJNGJ_03818 hypothetical protein	1348478640
FECIJNGJ_03047	FECIJNGJ_03047 hypothetical protein	1338901280
FECIJNGJ_03418	FECIJNGJ_03418 hypothetical protein	1335932760
FECIJNGJ_03096	FECIJNGJ_03096 Peptidoglycan-associated lipoprotein	1333475854
FECIJNGJ_01657	FECIJNGJ_01657 Type 4 prepilin-like proteins leader peptide-processing enzyme	1332709414
FECIJNGJ_02650	FECIJNGJ_02650 hypothetical protein	1327539045
FECIJNGJ_01863	FECIJNGJ_01863 NAD(P)H-quinone oxidoreductase subunit 3, chloroplastic	1320367882
FECIJNGJ_01701	FECIJNGJ_01701 Serine endoprotease DegS	1.3143e+09
FECIJNGJ_00282	FECIJNGJ_00282 Lipid A export ATP-binding/permease protein MsbA	1303119928
FECIJNGJ_01048	FECIJNGJ_01048 Vitamin B12 transporter BtuB	1294705910
FECIJNGJ_02309	FECIJNGJ_02309 50S ribosomal protein L5	1.27998e+09
FECIJNGJ_02284	FECIJNGJ_02284 Single-stranded DNA-binding protein	1279141145
FECIJNGJ_01718	FECIJNGJ_01718 Magnesium transporter MgtE	1268723008
FECIJNGJ_00202	FECIJNGJ_00202 hypothetical protein	1.2657e+09
FECIJNGJ_01520	FECIJNGJ_01520 Protein RecA	1259232612
FECIJNGJ_04120	FECIJNGJ_04120 Anhydromuropeptide permease	1.25856e+09
FECIJNGJ_02184	FECIJNGJ_02184 hypothetical protein	1.25753e+09
FECIJNGJ_04317	FECIJNGJ_04317 hypothetical protein	1.2496e+09
FECIJNGJ_01078	FECIJNGJ_01078 hypothetical protein	1248723160
FECIJNGJ_01596	FECIJNGJ_01596 Succinate--CoA ligase [ADP-forming] subunit alpha	1248131782
FECIJNGJ_02982	FECIJNGJ_02982 Na(+)/H(+) antiporter NhaP	1247078629
FECIJNGJ_00230	FECIJNGJ_00230 Lipoprotein-releasing system transmembrane protein LolE	1245372887
FECIJNGJ_01309	FECIJNGJ_01309 oxaloacetate decarboxylase gamma chain	1234861920
FECIJNGJ_01146	FECIJNGJ_01146 hypothetical protein	1225301893
FECIJNGJ_03165	FECIJNGJ_03165 hypothetical protein	1.21529e+09
FECIJNGJ_01516	FECIJNGJ_01516 Monoacylglycerol lipase	1.21344e+09
FECIJNGJ_02327	FECIJNGJ_02327 30S ribosomal protein S12	1208043259
FECIJNGJ_03329	FECIJNGJ_03329 hypothetical protein	1206888820
FECIJNGJ_03797	FECIJNGJ_03797 Chaperone protein DnaJ	1203852827
FECIJNGJ_03986	FECIJNGJ_03986 Membrane-bound lytic murein transglycosylase B	1196810867
FECIJNGJ_04048	FECIJNGJ_04048 hypothetical protein	1.17603e+09
FECIJNGJ_00110	FECIJNGJ_00110 IS4 family transposase ISAzvi7	1.17492e+09
FECIJNGJ_02360	FECIJNGJ_02360 N-acetyl-gamma-glutamyl-phosphate reductase	1173800807
FECIJNGJ_00213	FECIJNGJ_00213 Multidrug resistance protein MdtA	1.16922e+09
FECIJNGJ_01144	FECIJNGJ_01144 hypothetical protein	1163713454
FECIJNGJ_02222	FECIJNGJ_02222 Signal transduction histidine-protein kinase BaeS	1.16245e+09
FECIJNGJ_01234	FECIJNGJ_01234 Acid stress chaperone HdeA	1157218394
FECIJNGJ_02457	FECIJNGJ_02457 2-haloacrylate reductase	1154655765
FECIJNGJ_00495	FECIJNGJ_00495 Pesticin receptor	1144133767
FECIJNGJ_03702	FECIJNGJ_03702 hypothetical protein	1143524520
FECIJNGJ_02553	FECIJNGJ_02553 50S ribosomal protein L9	1127610152
FECIJNGJ_01630	FECIJNGJ_01630 hypothetical protein	1123340527
FECIJNGJ_04014	FECIJNGJ_04014 hypothetical protein	1.1104e+09
FECIJNGJ_00399	FECIJNGJ_00399 Glycine betaine transporter OpuD	1109827534
FECIJNGJ_00077	FECIJNGJ_00077 Acyl-coenzyme A dehydrogenase	1.09844e+09
FECIJNGJ_04233	FECIJNGJ_04233 hypothetical protein	1094469699
FECIJNGJ_00646	FECIJNGJ_00646 Acetolactate synthase, catabolic	1083436742
FECIJNGJ_01772	FECIJNGJ_01772 hypothetical protein	1081584052
FECIJNGJ_03225	FECIJNGJ_03225 tRNA sulfurtransferase	1.06971e+09
FECIJNGJ_02996	FECIJNGJ_02996 Phosphate-specific transport system accessory protein PhoU	1063530923
FECIJNGJ_03665	FECIJNGJ_03665 Serine hydroxymethyltransferase	1.05982e+09
FECIJNGJ_05011	FECIJNGJ_05011 hypothetical protein	1058746856
FECIJNGJ_04656	FECIJNGJ_04656 30S ribosomal protein S1	1057715697
FECIJNGJ_03514	FECIJNGJ_03514 Amino-acid carrier protein AlsT	1053442446
FECIJNGJ_01682	FECIJNGJ_01682 Penicillin-binding protein activator LpoA	1.05324e+09
FECIJNGJ_00892	FECIJNGJ_00892 hypothetical protein	1.05308e+09
FECIJNGJ_02182	FECIJNGJ_02182 hypothetical protein	1052293865
FECIJNGJ_02972	FECIJNGJ_02972 Pyruvate dehydrogenase E1 component subunit beta	1.04661e+09
FECIJNGJ_04922	FECIJNGJ_04922 Inner membrane protein YhaI	1042423492
FECIJNGJ_00192	FECIJNGJ_00192 hypothetical protein	1037403601
FECIJNGJ_02189	FECIJNGJ_02189 Glycerophosphodiester phosphodiesterase, periplasmic	1036677648
FECIJNGJ_02060	FECIJNGJ_02060 Enoyl-[acyl-carrier-protein] reductase [NADH]	1031048047
FECIJNGJ_02429	FECIJNGJ_02429 Diacylglycerol kinase	1028913318
FECIJNGJ_03130	FECIJNGJ_03130 hypothetical protein	1027441660
FECIJNGJ_02024	FECIJNGJ_02024 Transaldolase	1025912625
FECIJNGJ_04221	FECIJNGJ_04221 Long-chain fatty acid transport protein	1025348857
FECIJNGJ_03215	FECIJNGJ_03215 hypothetical protein	1019031846
FECIJNGJ_02199	FECIJNGJ_02199 Swarming motility protein SwrC	1018087188
FECIJNGJ_04841	FECIJNGJ_04841 Linear gramicidin synthase subunit D	1015830042
FECIJNGJ_03844	FECIJNGJ_03844 NAD(P) transhydrogenase subunit alpha	1.01221e+09
FECIJNGJ_02037	FECIJNGJ_02037 hypothetical protein	1010241046
FECIJNGJ_03286	FECIJNGJ_03286 4,5:9,10-diseco-3-hydroxy-5,9,17-trioxoandrosta-1(10),2-diene-4-oate hydrolase	1008912272
FECIJNGJ_01597	FECIJNGJ_01597 Succinate--CoA ligase [ADP-forming] subunit beta	9.96285e+08
FECIJNGJ_04203	FECIJNGJ_04203 hypothetical protein	9.95865e+08
FECIJNGJ_00344	FECIJNGJ_00344 Cytochrome b561	995712433
FECIJNGJ_02377	FECIJNGJ_02377 3-dehydroquinate dehydratase 1	994478571
FECIJNGJ_03493	FECIJNGJ_03493 hypothetical protein	9.89766e+08
FECIJNGJ_03458	FECIJNGJ_03458 DNA topoisomerase 4 subunit B	986772283
FECIJNGJ_02596	FECIJNGJ_02596 N-alpha-acetyl-L-2,4-diaminobutyric acid deacetylase	978994624
FECIJNGJ_03684	FECIJNGJ_03684 hypothetical protein	977481421
FECIJNGJ_03523	FECIJNGJ_03523 Calcium-transporting ATPase 1	974852521
FECIJNGJ_00106	FECIJNGJ_00106 hypothetical protein	964466572
FECIJNGJ_04794	FECIJNGJ_04794 hypothetical protein	951074600
FECIJNGJ_02632	FECIJNGJ_02632 hypothetical protein	940787753
FECIJNGJ_04560	FECIJNGJ_04560 Cysteine synthase B	9.38168e+08
FECIJNGJ_01934	FECIJNGJ_01934 hypothetical protein	9.37224e+08
FECIJNGJ_00363	FECIJNGJ_00363 hypothetical protein	935460712
FECIJNGJ_00353	FECIJNGJ_00353 Outer membrane lipoprotein Blc	9.31385e+08
FECIJNGJ_03999	FECIJNGJ_03999 Bacterial leucyl aminopeptidase	9.27556e+08
FECIJNGJ_02808	FECIJNGJ_02808 4-hydroxyphenylpyruvate dioxygenase	920977013
FECIJNGJ_03323	FECIJNGJ_03323 hypothetical protein	9.19054e+08
FECIJNGJ_00496	FECIJNGJ_00496 hypothetical protein	9.17278e+08
FECIJNGJ_02833	FECIJNGJ_02833 hypothetical protein	911744280
FECIJNGJ_02952	FECIJNGJ_02952 ATP synthase subunit delta	909618320
FECIJNGJ_04462	FECIJNGJ_04462 hypothetical protein	905949246
FECIJNGJ_02897	FECIJNGJ_02897 Protein YrdA	893520368
FECIJNGJ_01708	FECIJNGJ_01708 Arabinose 5-phosphate isomerase KdsD	893402560
FECIJNGJ_04581	FECIJNGJ_04581 hypothetical protein	888873788
FECIJNGJ_04388	FECIJNGJ_04388 UDP-N-acetylmuramoyl-tripeptide--D-alanyl-D-alanine ligase	887515741
FECIJNGJ_03703	FECIJNGJ_03703 Hypoxic response protein 1	885230317
FECIJNGJ_00848	FECIJNGJ_00848 hypothetical protein	879299218
FECIJNGJ_02722	FECIJNGJ_02722 hypothetical protein	8.77528e+08
FECIJNGJ_01131	FECIJNGJ_01131 3-ketoacyl-CoA thiolase	876396819
FECIJNGJ_03932	FECIJNGJ_03932 Adaptive-response sensory-kinase SasA	8.7366e+08
FECIJNGJ_01143	FECIJNGJ_01143 hypothetical protein	863754000
FECIJNGJ_04119	FECIJNGJ_04119 Anhydromuropeptide permease	861513792
FECIJNGJ_03733	FECIJNGJ_03733 Na(+)/H(+) antiporter subunit G	857529920
FECIJNGJ_01226	FECIJNGJ_01226 Cytochrome c-type biogenesis protein CcmE	854957100
FECIJNGJ_00638	FECIJNGJ_00638 Cadmium-transporting ATPase	8.53056e+08
FECIJNGJ_03259	FECIJNGJ_03259 hypothetical protein	850853186
FECIJNGJ_05024	FECIJNGJ_05024 Na(+)-translocating NADH-quinone reductase subunit E	848096024
FECIJNGJ_05004	FECIJNGJ_05004 Universal stress protein A	847917398
FECIJNGJ_02983	FECIJNGJ_02983 Inner membrane protein YqjF	846810168
FECIJNGJ_04365	FECIJNGJ_04365 CTP synthase	841572797
FECIJNGJ_03946	FECIJNGJ_03946 hypothetical protein	840743479
FECIJNGJ_00515	FECIJNGJ_00515 hypothetical protein	8.39421e+08
FECIJNGJ_01124	FECIJNGJ_01124 DNA-binding protein HU-beta	839414601
FECIJNGJ_03689	FECIJNGJ_03689 hypothetical protein	834992744
FECIJNGJ_02075	FECIJNGJ_02075 Pre-pro-metalloprotease PrtV	834405192
FECIJNGJ_00044	FECIJNGJ_00044 Acyl carrier protein	833881090
FECIJNGJ_04109	FECIJNGJ_04109 Copper-exporting P-type ATPase	8.30325e+08
FECIJNGJ_02107	FECIJNGJ_02107 Biopolymer transport protein ExbD	830277800
FECIJNGJ_02889	FECIJNGJ_02889 Cytochrome c oxidase subunit 3	826802046
FECIJNGJ_02276	FECIJNGJ_02276 50S ribosomal protein L21	825790973
FECIJNGJ_00838	FECIJNGJ_00838 hypothetical protein	8.23244e+08
FECIJNGJ_00579	FECIJNGJ_00579 hypothetical protein	822833418
FECIJNGJ_03035	FECIJNGJ_03035 50S ribosomal protein L28	821536772
FECIJNGJ_04466	FECIJNGJ_04466 hypothetical protein	818266443
FECIJNGJ_02149	FECIJNGJ_02149 Methionine--tRNA ligase	817342791
FECIJNGJ_03086	FECIJNGJ_03086 S-adenosylmethionine synthase	8.17031e+08
FECIJNGJ_00053	FECIJNGJ_00053 Malate dehydrogenase	8.13073e+08
FECIJNGJ_04375	FECIJNGJ_04375 RNA polymerase sigma factor RpoS	811402328
FECIJNGJ_02962	FECIJNGJ_02962 Ubiquinone biosynthesis O-methyltransferase, mitochondrial	808951610
FECIJNGJ_02314	FECIJNGJ_02314 50S ribosomal protein L16	804612680
FECIJNGJ_00708	FECIJNGJ_00708 hypothetical protein	8.02194e+08
FECIJNGJ_03185	FECIJNGJ_03185 hypothetical protein	801380748
FECIJNGJ_01710	FECIJNGJ_01710 Lipopolysaccharide export system protein LptC	796808254
FECIJNGJ_00339	FECIJNGJ_00339 hypothetical protein	794211490
FECIJNGJ_01882	FECIJNGJ_01882 Thiol:disulfide interchange protein DsbD	791425810
FECIJNGJ_03087	FECIJNGJ_03087 Adenosylhomocysteinase	789302584
FECIJNGJ_00792	FECIJNGJ_00792 hypothetical protein	787070818
FECIJNGJ_02084	FECIJNGJ_02084 Dihydrolipoyllysine-residue acetyltransferase component of pyruvate dehydrogenase complex	782958379
FECIJNGJ_00636	FECIJNGJ_00636 UDP-2,3-diacylglucosamine pyrophosphatase LpxG	7.81273e+08
FECIJNGJ_04792	FECIJNGJ_04792 hypothetical protein	7.69751e+08
FECIJNGJ_01753	FECIJNGJ_01753 Beta-barrel assembly-enhancing protease	769293185
FECIJNGJ_03439	FECIJNGJ_03439 putative protein YrbL	767460018
FECIJNGJ_03083	FECIJNGJ_03083 D-erythrose-4-phosphate dehydrogenase	767116480
FECIJNGJ_02117	FECIJNGJ_02117 hypothetical protein	765017282
FECIJNGJ_01134	FECIJNGJ_01134 Beta-ketoacyl-[acyl-carrier-protein] synthase FabY	764564944
FECIJNGJ_02148	FECIJNGJ_02148 Iron-sulfur cluster carrier protein	757077294
FECIJNGJ_00035	FECIJNGJ_00035 Ribonuclease E	7.52338e+08
FECIJNGJ_01436	FECIJNGJ_01436 Dipeptidyl-peptidase 5	7.52186e+08
FECIJNGJ_02322	FECIJNGJ_02322 30S ribosomal protein S10	749167000
FECIJNGJ_03231	FECIJNGJ_03231 hypothetical protein	747012528
FECIJNGJ_03613	FECIJNGJ_03613 Vitamin B12 transporter BtuB	7.42639e+08
FECIJNGJ_00227	FECIJNGJ_00227 Lipoprotein-releasing system transmembrane protein LolC	7.42009e+08
FECIJNGJ_02266	FECIJNGJ_02266 Isoleucine--tRNA ligase	741876283
FECIJNGJ_01872	FECIJNGJ_01872 NADH-quinone oxidoreductase subunit K	7.38193e+08
FECIJNGJ_05086	FECIJNGJ_05086 hypothetical protein	735329012
FECIJNGJ_04620	FECIJNGJ_04620 hypothetical protein	733570970
FECIJNGJ_03913	FECIJNGJ_03913 Translation initiation factor IF-2	732718263
FECIJNGJ_03976	FECIJNGJ_03976 hypothetical protein	729194218
FECIJNGJ_00266	FECIJNGJ_00266 hypothetical protein	728173880
FECIJNGJ_02464	FECIJNGJ_02464 Peptidase B	7.21204e+08
FECIJNGJ_03070	FECIJNGJ_03070 hypothetical protein	709974380
FECIJNGJ_00119	FECIJNGJ_00119 Efflux pump membrane transporter BepG	708951988
FECIJNGJ_01453	FECIJNGJ_01453 hypothetical protein	704803166
FECIJNGJ_01125	FECIJNGJ_01125 Lon protease	7.02931e+08
FECIJNGJ_04029	FECIJNGJ_04029 Leucine--tRNA ligase	698518300
FECIJNGJ_04281	FECIJNGJ_04281 hypothetical protein	698390200
FECIJNGJ_01807	FECIJNGJ_01807 Alcohol dehydrogenase [acceptor]	698282853
FECIJNGJ_02625	FECIJNGJ_02625 hypothetical protein	698167880
FECIJNGJ_04598	FECIJNGJ_04598 hypothetical protein	6.98106e+08
FECIJNGJ_03324	FECIJNGJ_03324 hypothetical protein	697491018
FECIJNGJ_02614	FECIJNGJ_02614 Phosphatidylserine decarboxylase proenzyme	695173456
FECIJNGJ_03260	FECIJNGJ_03260 hypothetical protein	689634328
FECIJNGJ_03448	FECIJNGJ_03448 hypothetical protein	689200924
FECIJNGJ_02597	FECIJNGJ_02597 Tn3 family transposase TnXax1	688412860
FECIJNGJ_00052	FECIJNGJ_00052 hypothetical protein	6.83382e+08
FECIJNGJ_04468	FECIJNGJ_04468 L-cystine uptake protein TcyP	6.81724e+08
FECIJNGJ_02247	FECIJNGJ_02247 Chaperone protein ClpB	6.79748e+08
FECIJNGJ_03484	FECIJNGJ_03484 N-acetylcysteine deacetylase	674680542
FECIJNGJ_03553	FECIJNGJ_03553 hypothetical protein	670252403
FECIJNGJ_04744	FECIJNGJ_04744 hypothetical protein	669466710
FECIJNGJ_00713	FECIJNGJ_00713 hypothetical protein	668294569
FECIJNGJ_01958	FECIJNGJ_01958 Glycine dehydrogenase (decarboxylating)	667031239
FECIJNGJ_04383	FECIJNGJ_04383 hypothetical protein	661530307
FECIJNGJ_03696	FECIJNGJ_03696 putative allantoin permease	661161552
FECIJNGJ_02047	FECIJNGJ_02047 Vitamin B12 transporter BtuB	660673663
FECIJNGJ_02785	FECIJNGJ_02785 Respiratory nitrate reductase 1 alpha chain	6.56248e+08
FECIJNGJ_03821	FECIJNGJ_03821 hypothetical protein	653106606
FECIJNGJ_05082	FECIJNGJ_05082 Phthiocerol synthesis polyketide synthase type I PpsC	652288187
FECIJNGJ_00398	FECIJNGJ_00398 hypothetical protein	651093620
FECIJNGJ_04377	FECIJNGJ_04377 hypothetical protein	648887036
FECIJNGJ_02854	FECIJNGJ_02854 hypothetical protein	6.47989e+08
FECIJNGJ_01093	FECIJNGJ_01093 hypothetical protein	647739875
FECIJNGJ_01422	FECIJNGJ_01422 Methionine aminopeptidase	647642129
FECIJNGJ_02688	FECIJNGJ_02688 hypothetical protein	647637372
FECIJNGJ_00462	FECIJNGJ_00462 Carbamoyltransferase HypF	646769753
FECIJNGJ_04102	FECIJNGJ_04102 Argininosuccinate synthase	644634716
FECIJNGJ_02743	FECIJNGJ_02743 Nitrate/nitrite transporter NrtP	642722085
FECIJNGJ_02318	FECIJNGJ_02318 50S ribosomal protein L2	640131247
FECIJNGJ_01660	FECIJNGJ_01660 DNA gyrase inhibitor YacG	638055834
FECIJNGJ_02192	FECIJNGJ_02192 N-carbamoyl-L-amino-acid hydrolase	637872616
FECIJNGJ_03720	FECIJNGJ_03720 Cytochrome bd-II ubiquinol oxidase subunit 2	637862580
FECIJNGJ_00744	FECIJNGJ_00744 Adenylosuccinate lyase	634214837
FECIJNGJ_03975	FECIJNGJ_03975 Flavin prenyltransferase UbiX	633254659
FECIJNGJ_03073	FECIJNGJ_03073 putative protein kinase UbiB	630777293
FECIJNGJ_02332	FECIJNGJ_02332 50S ribosomal protein L1	630220779
FECIJNGJ_04568	FECIJNGJ_04568 2-hydroxy-3-oxopropionate reductase	629844881
FECIJNGJ_00743	FECIJNGJ_00743 High frequency lysogenization protein HflD	624781274
FECIJNGJ_04493	FECIJNGJ_04493 Low-affinity Na(+)/H(+) antiporter NhaS1	624192271
FECIJNGJ_04640	FECIJNGJ_04640 hypothetical protein	621673524
FECIJNGJ_02985	FECIJNGJ_02985 Bicyclomycin resistance protein	619118620
FECIJNGJ_04437	FECIJNGJ_04437 hypothetical protein	617708360
FECIJNGJ_03181	FECIJNGJ_03181 hypothetical protein	615790012
FECIJNGJ_05117	FECIJNGJ_05117 hypothetical protein	615758018
FECIJNGJ_01164	FECIJNGJ_01164 Long-chain-fatty-acid--CoA ligase	609976857
FECIJNGJ_01478	FECIJNGJ_01478 Protein MtfA	604944675
FECIJNGJ_04956	FECIJNGJ_04956 Na(+)/H(+) antiporter NhaA	595858298
FECIJNGJ_03053	FECIJNGJ_03053 hypothetical protein	5.95266e+08
FECIJNGJ_04670	FECIJNGJ_04670 Translation initiation factor IF-3	589302269
FECIJNGJ_04991	FECIJNGJ_04991 Dihydroorotate dehydrogenase (quinone)	585505850
FECIJNGJ_05113	FECIJNGJ_05113 hypothetical protein	584522842
FECIJNGJ_03198	FECIJNGJ_03198 hypothetical protein	5.81555e+08
FECIJNGJ_02278	FECIJNGJ_02278 hypothetical protein	580749606
FECIJNGJ_02655	FECIJNGJ_02655 hypothetical protein	577976761
FECIJNGJ_01155	FECIJNGJ_01155 putative metal-dependent hydrolase YjjV	577046424
FECIJNGJ_03739	FECIJNGJ_03739 Na(+)/H(+) antiporter subunit A	571245810
FECIJNGJ_02822	FECIJNGJ_02822 Metalloprotease TldD	564162666
FECIJNGJ_03292	FECIJNGJ_03292 HTH-type transcriptional regulator DmlR	562847030
FECIJNGJ_00350	FECIJNGJ_00350 Tail-specific protease	5.59979e+08
FECIJNGJ_04567	FECIJNGJ_04567 Undecaprenyl-diphosphatase	559056121
FECIJNGJ_02729	FECIJNGJ_02729 hypothetical protein	555126460
FECIJNGJ_02052	FECIJNGJ_02052 hypothetical protein	553363290
FECIJNGJ_02001	FECIJNGJ_02001 hypothetical protein	5.5247e+08
FECIJNGJ_01654	FECIJNGJ_01654 Fimbrial protein	550689178
FECIJNGJ_00975	FECIJNGJ_00975 hypothetical protein	545123188
FECIJNGJ_02617	FECIJNGJ_02617 Uroporphyrinogen decarboxylase	540951040
FECIJNGJ_03624	FECIJNGJ_03624 hypothetical protein	539851049
FECIJNGJ_04166	FECIJNGJ_04166 hypothetical protein	535740922
FECIJNGJ_02297	FECIJNGJ_02297 30S ribosomal protein S4	535563942
FECIJNGJ_01444	FECIJNGJ_01444 Adaptive-response sensory-kinase SasA	535261196
FECIJNGJ_00113	FECIJNGJ_00113 Carboxylesterase A	533902502
FECIJNGJ_01487	FECIJNGJ_01487 Outer membrane protein assembly factor BamA	533651376
FECIJNGJ_01397	FECIJNGJ_01397 hypothetical protein	533279454
FECIJNGJ_04459	FECIJNGJ_04459 hypothetical protein	530082622
FECIJNGJ_01680	FECIJNGJ_01680 Transcriptional regulator MraZ	5.27888e+08
FECIJNGJ_02913	FECIJNGJ_02913 Multidrug resistance protein MdtA	527208426
FECIJNGJ_02228	FECIJNGJ_02228 hypothetical protein	526033616
FECIJNGJ_02821	FECIJNGJ_02821 hypothetical protein	525526465
FECIJNGJ_01974	FECIJNGJ_01974 ATP-dependent RNA helicase DeaD	525212343
FECIJNGJ_01112	FECIJNGJ_01112 hypothetical protein	525203065
FECIJNGJ_00272	FECIJNGJ_00272 Respiratory nitrate reductase 1 alpha chain	520635168
FECIJNGJ_02079	FECIJNGJ_02079 multidrug efflux RND transporter permease subunit OqxB27	516869500
FECIJNGJ_04150	FECIJNGJ_04150 hypothetical protein	516405208
FECIJNGJ_03918	FECIJNGJ_03918 hypothetical protein	516296660
FECIJNGJ_03356	FECIJNGJ_03356 hypothetical protein	516226720
FECIJNGJ_00362	FECIJNGJ_00362 2-methyl-1,2-propanediol dehydrogenase	515882565
FECIJNGJ_04108	FECIJNGJ_04108 hypothetical protein	506297339
FECIJNGJ_01420	FECIJNGJ_01420 Elongation factor Ts	506049129
FECIJNGJ_01334	FECIJNGJ_01334 hypothetical protein	505670815
FECIJNGJ_01167	FECIJNGJ_01167 putative HTH-type transcriptional regulator	504509700
FECIJNGJ_02162	FECIJNGJ_02162 Ion-translocating oxidoreductase complex subunit E	501754796
FECIJNGJ_02556	FECIJNGJ_02556 30S ribosomal protein S6	500810023
FECIJNGJ_01592	FECIJNGJ_01592 hypothetical protein	492646749
FECIJNGJ_04018	FECIJNGJ_04018 Putative acyl-CoA dehydrogenase AidB	490504838
FECIJNGJ_02193	FECIJNGJ_02193 Tryptophan 2,3-dioxygenase	488216094
FECIJNGJ_00367	FECIJNGJ_00367 Toluene efflux pump periplasmic linker protein TtgA	483966864
FECIJNGJ_02496	FECIJNGJ_02496 hypothetical protein	481584782
FECIJNGJ_02175	FECIJNGJ_02175 hypothetical protein	479270620
FECIJNGJ_04349	FECIJNGJ_04349 Protein YrdA	4.78393e+08
FECIJNGJ_03328	FECIJNGJ_03328 hypothetical protein	478164446
FECIJNGJ_03039	FECIJNGJ_03039 Adenine deaminase	475169132
FECIJNGJ_03912	FECIJNGJ_03912 Transcription termination/antitermination protein NusA	4.74436e+08
FECIJNGJ_04111	FECIJNGJ_04111 hypothetical protein	474017978
FECIJNGJ_03845	FECIJNGJ_03845 NAD(P) transhydrogenase subunit beta	472553747
FECIJNGJ_01870	FECIJNGJ_01870 NADH-quinone oxidoreductase subunit I	469848860
FECIJNGJ_02183	FECIJNGJ_02183 hypothetical protein	469545266
FECIJNGJ_03724	FECIJNGJ_03724 Pantothenate precursors transporter PanS	4.62101e+08
FECIJNGJ_00298	FECIJNGJ_00298 hypothetical protein	461923906
FECIJNGJ_03938	FECIJNGJ_03938 Putative serine protease HtrA	461512581
FECIJNGJ_04386	FECIJNGJ_04386 Type I secretion system membrane fusion protein PrsE	461487958
FECIJNGJ_01039	FECIJNGJ_01039 hypothetical protein	460698665
FECIJNGJ_02229	FECIJNGJ_02229 Aminopeptidase YwaD	458969120
FECIJNGJ_03882	FECIJNGJ_03882 Blue copper oxidase CueO	458103961
FECIJNGJ_00239	FECIJNGJ_00239 hypothetical protein	4.56304e+08
FECIJNGJ_03217	FECIJNGJ_03217 hypothetical protein	456233436
FECIJNGJ_00417	FECIJNGJ_00417 MltA-interacting protein	454626789
FECIJNGJ_04985	FECIJNGJ_04985 hypothetical protein	452794050
FECIJNGJ_03663	FECIJNGJ_03663 hypothetical protein	4.52349e+08
FECIJNGJ_01912	FECIJNGJ_01912 4-hydroxy-3-methylbut-2-en-1-yl diphosphate synthase (flavodoxin)	451612410
FECIJNGJ_01932	FECIJNGJ_01932 hypothetical protein	447406217
FECIJNGJ_00107	FECIJNGJ_00107 Peptide methionine sulfoxide reductase MsrA	439980588
FECIJNGJ_01365	FECIJNGJ_01365 2-amino-3-ketobutyrate coenzyme A ligase	438199577
FECIJNGJ_03826	FECIJNGJ_03826 Inner membrane transport permease YadH	436334596
FECIJNGJ_03993	FECIJNGJ_03993 hypothetical protein	433237712
FECIJNGJ_00864	FECIJNGJ_00864 hypothetical protein	431171805
FECIJNGJ_03214	FECIJNGJ_03214 Small-conductance mechanosensitive channel	430233174
FECIJNGJ_03745	FECIJNGJ_03745 Outer membrane protein W	4.29221e+08
FECIJNGJ_00078	FECIJNGJ_00078 butyrate:acetyl-CoA coenzyme A-transferase	428646594
FECIJNGJ_03298	FECIJNGJ_03298 Fructose-bisphosphate aldolase	427866723
FECIJNGJ_04243	FECIJNGJ_04243 hypothetical protein	427734942
FECIJNGJ_00895	FECIJNGJ_00895 Leucine-responsive regulatory protein	427454714
FECIJNGJ_00051	FECIJNGJ_00051 putative metal-dependent hydrolase YcfH	4.25255e+08
FECIJNGJ_00072	FECIJNGJ_00072 Phosphoenolpyruvate synthase	4.23273e+08
FECIJNGJ_04272	FECIJNGJ_04272 ATM1-type heavy metal exporter	422238221
FECIJNGJ_03926	FECIJNGJ_03926 3-methyl-2-oxobutanoate hydroxymethyltransferase	4.20695e+08
FECIJNGJ_03449	FECIJNGJ_03449 Intermembrane transport protein YebT	4.20124e+08
FECIJNGJ_00922	FECIJNGJ_00922 HTH-type transcriptional regulator BetI	416511730
FECIJNGJ_00067	FECIJNGJ_00067 HTH-type transcriptional regulator CysB	414786398
FECIJNGJ_03177	FECIJNGJ_03177 Protein-export protein SecB	413294834
FECIJNGJ_03370	FECIJNGJ_03370 Aminomethyltransferase	412130541
FECIJNGJ_02282	FECIJNGJ_02282 3-oxoacyl-[acyl-carrier-protein] synthase 1	409985538
FECIJNGJ_03255	FECIJNGJ_03255 hypothetical protein	4.0954e+08
FECIJNGJ_04005	FECIJNGJ_04005 Carbonic anhydrase 2	408236630
FECIJNGJ_01600	FECIJNGJ_01600 2-oxoglutarate dehydrogenase E1 component	406204271
FECIJNGJ_04357	FECIJNGJ_04357 Beta-hexosaminidase	402865138
FECIJNGJ_04615	FECIJNGJ_04615 Leucine dehydrogenase	402650749
FECIJNGJ_00854	FECIJNGJ_00854 hypothetical protein	396414426
FECIJNGJ_01421	FECIJNGJ_01421 30S ribosomal protein S2	3.95684e+08
FECIJNGJ_02873	FECIJNGJ_02873 DNA polymerase I	394674202
FECIJNGJ_01758	FECIJNGJ_01758 50S ribosomal protein L25	394110662
FECIJNGJ_04633	FECIJNGJ_04633 DNA-binding transcriptional activator DecR	390582452
FECIJNGJ_01909	FECIJNGJ_01909 Outer membrane protein assembly factor BamB	388208230
FECIJNGJ_02599	FECIJNGJ_02599 Adenylosuccinate synthetase	3.87004e+08
FECIJNGJ_04604	FECIJNGJ_04604 Vitamin B12 transporter BtuB	386627471
FECIJNGJ_04612	FECIJNGJ_04612 Cytosol non-specific dipeptidase	385375276
FECIJNGJ_01042	FECIJNGJ_01042 hypothetical protein	384659854
FECIJNGJ_00313	FECIJNGJ_00313 Electron transfer flavoprotein subunit beta	383011287
FECIJNGJ_00327	FECIJNGJ_00327 hypothetical protein	382820869
FECIJNGJ_00389	FECIJNGJ_00389 hypothetical protein	3.81342e+08
FECIJNGJ_05009	FECIJNGJ_05009 LexA repressor	380979260
FECIJNGJ_00710	FECIJNGJ_00710 hypothetical protein	379167065
FECIJNGJ_03302	FECIJNGJ_03302 hypothetical protein	3.78121e+08
FECIJNGJ_02829	FECIJNGJ_02829 Outer membrane lipoprotein Blc	3.77617e+08
FECIJNGJ_03980	FECIJNGJ_03980 Gamma-glutamyl phosphate reductase	376238800
FECIJNGJ_01404	FECIJNGJ_01404 hypothetical protein	375598636
FECIJNGJ_02320	FECIJNGJ_02320 50S ribosomal protein L4	3.75468e+08
FECIJNGJ_02652	FECIJNGJ_02652 Thioredoxin 1	3.75421e+08
FECIJNGJ_04631	FECIJNGJ_04631 2,3,4,5-tetrahydropyridine-2,6-dicarboxylate N-acetyltransferase	375210637
FECIJNGJ_02651	FECIJNGJ_02651 Transcription termination factor Rho	374251512
FECIJNGJ_03288	FECIJNGJ_03288 hypothetical protein	3.72925e+08
FECIJNGJ_04019	FECIJNGJ_04019 Putative acyl-CoA dehydrogenase AidB	372624182
FECIJNGJ_01588	FECIJNGJ_01588 hypothetical protein	3.71533e+08
FECIJNGJ_02379	FECIJNGJ_02379 Biotin carboxylase	371496962
FECIJNGJ_01080	FECIJNGJ_01080 Imidazolonepropionase	371372238
FECIJNGJ_02000	FECIJNGJ_02000 Polysialic acid transport protein KpsD	370571400
FECIJNGJ_03743	FECIJNGJ_03743 Glutathionyl-hydroquinone reductase YqjG	368571467
FECIJNGJ_01087	FECIJNGJ_01087 Lipid A deacylase PagL	366964796
FECIJNGJ_05110	FECIJNGJ_05110 Modulator of FtsH protease YccA	365643629
FECIJNGJ_02978	FECIJNGJ_02978 Decarboxylase NovR	3.65213e+08
FECIJNGJ_04169	FECIJNGJ_04169 hypothetical protein	362825452
FECIJNGJ_03297	FECIJNGJ_03297 Phosphoglycerate kinase	362307837
FECIJNGJ_04027	FECIJNGJ_04027 DNA polymerase III subunit delta	361806100
FECIJNGJ_04624	FECIJNGJ_04624 Putrescine--pyruvate aminotransferase	3.58065e+08
FECIJNGJ_01050	FECIJNGJ_01050 putative RNA polymerase sigma factor FecI	354376590
FECIJNGJ_00647	FECIJNGJ_00647 Low affinity potassium transport system protein kup	354030520
FECIJNGJ_02326	FECIJNGJ_02326 30S ribosomal protein S7	3.5307e+08
FECIJNGJ_04143	FECIJNGJ_04143 hypothetical protein	353028836
FECIJNGJ_04370	FECIJNGJ_04370 2-C-methyl-D-erythritol 2,4-cyclodiphosphate synthase	350998440
FECIJNGJ_03515	FECIJNGJ_03515 hypothetical protein	348857544
FECIJNGJ_05111	FECIJNGJ_05111 hypothetical protein	3.4754e+08
FECIJNGJ_01362	FECIJNGJ_01362 putative 2-ketoarginine decarboxylase AruI	347142649
FECIJNGJ_02025	FECIJNGJ_02025 hypothetical protein	346865050
FECIJNGJ_05077	FECIJNGJ_05077 hypothetical protein	346188750
FECIJNGJ_02333	FECIJNGJ_02333 50S ribosomal protein L11	346152682
FECIJNGJ_00199	FECIJNGJ_00199 hypothetical protein	344735324
FECIJNGJ_04204	FECIJNGJ_04204 hypothetical protein	343982240
FECIJNGJ_01674	FECIJNGJ_01674 Phospho-N-acetylmuramoyl-pentapeptide-transferase	342978240
FECIJNGJ_00493	FECIJNGJ_00493 hypothetical protein	342797990
FECIJNGJ_03342	FECIJNGJ_03342 hypothetical protein	341662706
FECIJNGJ_02080	FECIJNGJ_02080 hypothetical protein	3.3974e+08
FECIJNGJ_03369	FECIJNGJ_03369 hypothetical protein	339521158
FECIJNGJ_01586	FECIJNGJ_01586 Phosphoribosylformylglycinamidine synthase	3.38573e+08
FECIJNGJ_01582	FECIJNGJ_01582 hypothetical protein	337762294
FECIJNGJ_03572	FECIJNGJ_03572 3-phenylpropionate-dihydrodiol/cinnamic acid-dihydrodiol dehydrogenase	336207742
FECIJNGJ_03943	FECIJNGJ_03943 Extracellular serine protease	335989092
FECIJNGJ_03902	FECIJNGJ_03902 hypothetical protein	335960020
FECIJNGJ_01620	FECIJNGJ_01620 hypothetical protein	335151479
FECIJNGJ_01973	FECIJNGJ_01973 Cytochrome b561	333508800
FECIJNGJ_03434	FECIJNGJ_03434 Branched-chain-amino-acid aminotransferase	329040860
FECIJNGJ_03770	FECIJNGJ_03770 hypothetical protein	327638297
FECIJNGJ_03736	FECIJNGJ_03736 Na(+)/H(+) antiporter subunit D	325970076
FECIJNGJ_00860	FECIJNGJ_00860 hypothetical protein	324780685
FECIJNGJ_02979	FECIJNGJ_02979 hypothetical protein	322969859
FECIJNGJ_02830	FECIJNGJ_02830 Ferredoxin--NADP reductase	322570198
FECIJNGJ_02548	FECIJNGJ_02548 hypothetical protein	319563554
FECIJNGJ_00599	FECIJNGJ_00599 hypothetical protein	3.18335e+08
FECIJNGJ_00737	FECIJNGJ_00737 ATP-dependent Clp protease ATP-binding subunit ClpA	3.18202e+08
FECIJNGJ_03219	FECIJNGJ_03219 hypothetical protein	317851000
FECIJNGJ_01129	FECIJNGJ_01129 Trigger factor	317429526
FECIJNGJ_00568	FECIJNGJ_00568 hypothetical protein	316637820
FECIJNGJ_02363	FECIJNGJ_02363 Hydroxymethylpyrimidine/phosphomethylpyrimidine kinase	315460997
FECIJNGJ_03423	FECIJNGJ_03423 hypothetical protein	3.15354e+08
FECIJNGJ_04554	FECIJNGJ_04554 hypothetical protein	314888221
FECIJNGJ_03081	FECIJNGJ_03081 hypothetical protein	3.12794e+08
FECIJNGJ_04763	FECIJNGJ_04763 Protein YiiM	311526660
FECIJNGJ_04856	FECIJNGJ_04856 hypothetical protein	311099366
FECIJNGJ_02119	FECIJNGJ_02119 Proline--tRNA ligase	3.09898e+08
FECIJNGJ_02956	FECIJNGJ_02956 ATP synthase epsilon chain	3.0966e+08
FECIJNGJ_03740	FECIJNGJ_03740 Na(+)/H(+) antiporter subunit A	309189520
FECIJNGJ_02789	FECIJNGJ_02789 hypothetical protein	308280450
FECIJNGJ_04659	FECIJNGJ_04659 Lipopolysaccharide assembly protein B	3.07336e+08
FECIJNGJ_00803	FECIJNGJ_00803 hypothetical protein	3.07293e+08
FECIJNGJ_03023	FECIJNGJ_03023 hypothetical protein	304661110
FECIJNGJ_05059	FECIJNGJ_05059 hypothetical protein	304021826
FECIJNGJ_03673	FECIJNGJ_03673 Phosphatidylglycerophosphatase A	303975960
FECIJNGJ_02300	FECIJNGJ_02300 50S ribosomal protein L36	303776480
FECIJNGJ_00221	FECIJNGJ_00221 Oxygen-dependent choline dehydrogenase	303694317
FECIJNGJ_01127	FECIJNGJ_01127 ATP-dependent Clp protease ATP-binding subunit ClpX	3.03552e+08
FECIJNGJ_04547	FECIJNGJ_04547 hypothetical protein	3.00399e+08
FECIJNGJ_04452	FECIJNGJ_04452 Cell division protein DedD	297745316
FECIJNGJ_05020	FECIJNGJ_05020 Na(+)-translocating NADH-quinone reductase subunit A	297570750
FECIJNGJ_03084	FECIJNGJ_03084 Transketolase 1	297552898
FECIJNGJ_02911	FECIJNGJ_02911 Trk system potassium uptake protein TrkA	297439465
FECIJNGJ_02310	FECIJNGJ_02310 50S ribosomal protein L24	297361920
FECIJNGJ_02919	FECIJNGJ_02919 Glycine--tRNA ligase alpha subunit	2.96561e+08
FECIJNGJ_02767	FECIJNGJ_02767 hypothetical protein	2.94591e+08
FECIJNGJ_03631	FECIJNGJ_03631 hypothetical protein	2.93818e+08
FECIJNGJ_02299	FECIJNGJ_02299 30S ribosomal protein S13	293418669
FECIJNGJ_00149	FECIJNGJ_00149 hypothetical protein	292873929
FECIJNGJ_02425	FECIJNGJ_02425 30S ribosomal protein S21	291345408
FECIJNGJ_04307	FECIJNGJ_04307 Glutathione S-transferase GST-6.0	288083625
FECIJNGJ_04449	FECIJNGJ_04449 Acetyl-coenzyme A carboxylase carboxyl transferase subunit beta	286581972
FECIJNGJ_00950	FECIJNGJ_00950 hypothetical protein	285358328
FECIJNGJ_00592	FECIJNGJ_00592 hypothetical protein	284579350
FECIJNGJ_00195	FECIJNGJ_00195 hypothetical protein	284064360
FECIJNGJ_01964	FECIJNGJ_01964 hypothetical protein	282044062
FECIJNGJ_03248	FECIJNGJ_03248 3'(2'),5'-bisphosphate nucleotidase CysQ	280644394
FECIJNGJ_02003	FECIJNGJ_02003 Polysialic acid transport protein KpsM	279797901
FECIJNGJ_01159	FECIJNGJ_01159 Multidrug resistance protein Stp	279785206
FECIJNGJ_00204	FECIJNGJ_00204 hypothetical protein	278779382
FECIJNGJ_02977	FECIJNGJ_02977 Zinc-type alcohol dehydrogenase-like protein	278545906
FECIJNGJ_02144	FECIJNGJ_02144 hypothetical protein	277636556
FECIJNGJ_02918	FECIJNGJ_02918 Lipid A biosynthesis lauroyltransferase	277207032
FECIJNGJ_03846	FECIJNGJ_03846 hypothetical protein	2.76636e+08
FECIJNGJ_03807	FECIJNGJ_03807 hypothetical protein	273346610
FECIJNGJ_00497	FECIJNGJ_00497 hypothetical protein	270951554
FECIJNGJ_01626	FECIJNGJ_01626 hypothetical protein	2.70779e+08
FECIJNGJ_03591	FECIJNGJ_03591 putative iron export permease protein FetB	268189100
FECIJNGJ_02092	FECIJNGJ_02092 Beta-barrel assembly-enhancing protease	268082308
FECIJNGJ_03614	FECIJNGJ_03614 hypothetical protein	267290960
FECIJNGJ_03472	FECIJNGJ_03472 putative oxidoreductase	2.65119e+08
FECIJNGJ_00300	FECIJNGJ_00300 hypothetical protein	265109390
FECIJNGJ_02347	FECIJNGJ_02347 ABC transporter permease protein NatB	2.63374e+08
FECIJNGJ_03599	FECIJNGJ_03599 hypothetical protein	260150674
FECIJNGJ_01712	FECIJNGJ_01712 Lipopolysaccharide export system ATP-binding protein LptB	2.59459e+08
FECIJNGJ_01530	FECIJNGJ_01530 hypothetical protein	2.58851e+08
FECIJNGJ_00673	FECIJNGJ_00673 hypothetical protein	257730138
FECIJNGJ_02271	FECIJNGJ_02271 Adaptive-response sensory-kinase SasA	257374060
FECIJNGJ_03494	FECIJNGJ_03494 hypothetical protein	257327072
FECIJNGJ_03036	FECIJNGJ_03036 50S ribosomal protein L33	255301296
FECIJNGJ_03057	FECIJNGJ_03057 Disulfide bond formation protein B	254031310
FECIJNGJ_01284	FECIJNGJ_01284 hypothetical protein	253244850
FECIJNGJ_00116	FECIJNGJ_00116 Acyl-CoA dehydrogenase	251751732
FECIJNGJ_04236	FECIJNGJ_04236 Putative pterin-4-alpha-carbinolamine dehydratase	250727186
FECIJNGJ_01283	FECIJNGJ_01283 hypothetical protein	250654460
FECIJNGJ_03290	FECIJNGJ_03290 hypothetical protein	250160590
FECIJNGJ_04813	FECIJNGJ_04813 hypothetical protein	249261328
FECIJNGJ_02200	FECIJNGJ_02200 Multidrug resistance protein MdtA	248515286
FECIJNGJ_03625	FECIJNGJ_03625 GlcNAc-binding protein A	247602220
FECIJNGJ_04100	FECIJNGJ_04100 Dihydroorotase	2.47448e+08
FECIJNGJ_00103	FECIJNGJ_00103 hypothetical protein	247158834
FECIJNGJ_03609	FECIJNGJ_03609 hypothetical protein	246885794
FECIJNGJ_03031	FECIJNGJ_03031 Phosphoglucosamine mutase	246233738
FECIJNGJ_03860	FECIJNGJ_03860 hypothetical protein	245614436
FECIJNGJ_00752	FECIJNGJ_00752 Ribonuclease Z	243957554
FECIJNGJ_02691	FECIJNGJ_02691 hypothetical protein	240932208
FECIJNGJ_00454	FECIJNGJ_00454 hypothetical protein	238625390
FECIJNGJ_01632	FECIJNGJ_01632 hypothetical protein	2.38388e+08
FECIJNGJ_00359	FECIJNGJ_00359 hypothetical protein	237666100
FECIJNGJ_03565	FECIJNGJ_03565 Hydroxyacylglutathione hydrolase GloC	236096605
FECIJNGJ_04402	FECIJNGJ_04402 hypothetical protein	236031600
FECIJNGJ_02883	FECIJNGJ_02883 hypothetical protein	235688278
FECIJNGJ_01864	FECIJNGJ_01864 NADH-quinone oxidoreductase subunit B	2.34598e+08
FECIJNGJ_04165	FECIJNGJ_04165 hypothetical protein	233942946
FECIJNGJ_03435	FECIJNGJ_03435 UDP-glucose 6-dehydrogenase YwqF	233551227
FECIJNGJ_01571	FECIJNGJ_01571 2-methoxy-6-polyprenyl-1,4-benzoquinol methylase, mitochondrial	232975010
FECIJNGJ_03608	FECIJNGJ_03608 hypothetical protein	231614650
FECIJNGJ_02155	FECIJNGJ_02155 Disulfide-bond oxidoreductase YghU	230131342
FECIJNGJ_04292	FECIJNGJ_04292 hypothetical protein	2.29584e+08
FECIJNGJ_02535	FECIJNGJ_02535 Acetyl-coenzyme A synthetase	228642106
FECIJNGJ_02187	FECIJNGJ_02187 3-methylmercaptopropionyl-CoA ligase	228078536
FECIJNGJ_02491	FECIJNGJ_02491 Sensor histidine kinase RcsC	227651052
FECIJNGJ_03645	FECIJNGJ_03645 hypothetical protein	227401844
FECIJNGJ_02477	FECIJNGJ_02477 3-methylmercaptopropionyl-CoA dehydrogenase	225821274
FECIJNGJ_00565	FECIJNGJ_00565 hypothetical protein	224851258
FECIJNGJ_04477	FECIJNGJ_04477 Adaptive-response sensory-kinase SasA	223408971
FECIJNGJ_02563	FECIJNGJ_02563 hypothetical protein	223090400
FECIJNGJ_01765	FECIJNGJ_01765 hypothetical protein	222923555
FECIJNGJ_03606	FECIJNGJ_03606 Isocitrate dehydrogenase kinase/phosphatase	2.22112e+08
FECIJNGJ_02038	FECIJNGJ_02038 hypothetical protein	220462682
FECIJNGJ_03052	FECIJNGJ_03052 hypothetical protein	219964925
FECIJNGJ_02862	FECIJNGJ_02862 hypothetical protein	2.19857e+08
FECIJNGJ_02543	FECIJNGJ_02543 Carboxynorspermidine synthase	2.17815e+08
FECIJNGJ_01041	FECIJNGJ_01041 Aspartate aminotransferase	217601656
FECIJNGJ_03251	FECIJNGJ_03251 hypothetical protein	217261384
FECIJNGJ_02494	FECIJNGJ_02494 Phosphoenolpyruvate carboxylase	216955184
FECIJNGJ_02644	FECIJNGJ_02644 Protein HemY	216631540
FECIJNGJ_03670	FECIJNGJ_03670 6,7-dimethyl-8-ribityllumazine synthase	2.15853e+08
FECIJNGJ_04698	FECIJNGJ_04698 hypothetical protein	215076580
FECIJNGJ_04669	FECIJNGJ_04669 Threonine--tRNA ligase	2.14541e+08
FECIJNGJ_02968	FECIJNGJ_02968 hypothetical protein	212638890
FECIJNGJ_01229	FECIJNGJ_01229 Heme exporter protein B	212184975
FECIJNGJ_02334	FECIJNGJ_02334 Transcription termination/antitermination protein NusG	2.12162e+08
FECIJNGJ_03242	FECIJNGJ_03242 hypothetical protein	211819120
FECIJNGJ_03669	FECIJNGJ_03669 Riboflavin biosynthesis protein RibBA	211373005
FECIJNGJ_00251	FECIJNGJ_00251 hypothetical protein	211211058
FECIJNGJ_04548	FECIJNGJ_04548 Protein RseC	210886950
FECIJNGJ_02564	FECIJNGJ_02564 hypothetical protein	210596500
FECIJNGJ_02992	FECIJNGJ_02992 Protein SphX	207381258
FECIJNGJ_00487	FECIJNGJ_00487 Metalloregulation DNA-binding stress protein	206534369
FECIJNGJ_03440	FECIJNGJ_03440 D-inositol-3-phosphate glycosyltransferase	204950887
FECIJNGJ_03527	FECIJNGJ_03527 hypothetical protein	2.04348e+08
FECIJNGJ_00238	FECIJNGJ_00238 Vitamin B12 transporter BtuB	2.03961e+08
FECIJNGJ_01224	FECIJNGJ_01224 Thiol:disulfide interchange protein DsbE	203700722
FECIJNGJ_02375	FECIJNGJ_02375 Thiol:disulfide interchange protein DsbD	203454730
FECIJNGJ_03299	FECIJNGJ_03299 Monoacylglycerol lipase	203042624
FECIJNGJ_03246	FECIJNGJ_03246 hypothetical protein	2.02817e+08
FECIJNGJ_03978	FECIJNGJ_03978 Peptidyl-prolyl cis-trans isomerase C	201887316
FECIJNGJ_02295	FECIJNGJ_02295 50S ribosomal protein L17	201740650
FECIJNGJ_01584	FECIJNGJ_01584 putative oxidoreductase/MSMEI_2347	201667574
FECIJNGJ_02321	FECIJNGJ_02321 50S ribosomal protein L3	200236775
FECIJNGJ_04214	FECIJNGJ_04214 Alanine dehydrogenase	199539454
FECIJNGJ_03579	FECIJNGJ_03579 hypothetical protein	197101009
FECIJNGJ_05040	FECIJNGJ_05040 NAD-dependent malic enzyme	196443089
FECIJNGJ_02895	FECIJNGJ_02895 hypothetical protein	193054335
FECIJNGJ_01251	FECIJNGJ_01251 Cytochrome bo(3) ubiquinol oxidase subunit 4	192639270
FECIJNGJ_01621	FECIJNGJ_01621 putative oxidoreductase CzcO	192265809
FECIJNGJ_00806	FECIJNGJ_00806 hypothetical protein	192090828
FECIJNGJ_01250	FECIJNGJ_01250 hypothetical protein	191639756
FECIJNGJ_01696	FECIJNGJ_01696 30S ribosomal protein S9	189874534
FECIJNGJ_01149	FECIJNGJ_01149 FKBP-type peptidyl-prolyl cis-trans isomerase SlyD	189249537
FECIJNGJ_02380	FECIJNGJ_02380 Biotin carboxylase	189145473
FECIJNGJ_00731	FECIJNGJ_00731 DNA translocase FtsK	189012980
FECIJNGJ_00314	FECIJNGJ_00314 Electron transfer flavoprotein subunit alpha	187437070
FECIJNGJ_02510	FECIJNGJ_02510 Acetyl-/propionyl-coenzyme A carboxylase alpha chain	187137901
FECIJNGJ_01257	FECIJNGJ_01257 hypothetical protein	187118144
FECIJNGJ_04894	FECIJNGJ_04894 hypothetical protein	187003970
FECIJNGJ_03320	FECIJNGJ_03320 Inner membrane protein YccF	186418006
FECIJNGJ_01191	FECIJNGJ_01191 Ferrichrome outer membrane transporter/phage receptor	1.85883e+08
FECIJNGJ_00705	FECIJNGJ_00705 Cobalt-zinc-cadmium resistance protein CzcA	1.84278e+08
FECIJNGJ_01462	FECIJNGJ_01462 Exodeoxyribonuclease 7 large subunit	184230544
FECIJNGJ_03503	FECIJNGJ_03503 hypothetical protein	184127776
FECIJNGJ_01933	FECIJNGJ_01933 hypothetical protein	184106382
FECIJNGJ_04122	FECIJNGJ_04122 hypothetical protein	183917860
FECIJNGJ_00222	FECIJNGJ_00222 Asparagine--tRNA ligase	1.83878e+08
FECIJNGJ_02302	FECIJNGJ_02302 50S ribosomal protein L15	183537236
FECIJNGJ_01113	FECIJNGJ_01113 NADH pyrophosphatase	183417540
FECIJNGJ_04993	FECIJNGJ_04993 Ribosomal RNA large subunit methyltransferase K/L	182925605
FECIJNGJ_04765	FECIJNGJ_04765 hypothetical protein	182664344
FECIJNGJ_02147	FECIJNGJ_02147 Iron-sulfur cluster carrier protein	180770369
FECIJNGJ_01137	FECIJNGJ_01137 Small heat shock protein IbpA	179334378
FECIJNGJ_01900	FECIJNGJ_01900 hypothetical protein	179288520
FECIJNGJ_01363	FECIJNGJ_01363 3-succinoylsemialdehyde-pyridine dehydrogenase	179142337
FECIJNGJ_02975	FECIJNGJ_02975 Glutamine--fructose-6-phosphate aminotransferase [isomerizing]	178494315
FECIJNGJ_04787	FECIJNGJ_04787 hypothetical protein	178324252
FECIJNGJ_02631	FECIJNGJ_02631 Sensor histidine kinase RcsC	176726080
FECIJNGJ_04447	FECIJNGJ_04447 Tryptophan synthase beta chain	1.75211e+08
FECIJNGJ_01057	FECIJNGJ_01057 putative isomerase YddE	173681160
FECIJNGJ_05085	FECIJNGJ_05085 hypothetical protein	173383176
FECIJNGJ_01700	FECIJNGJ_01700 Sulfate adenylyltransferase	173208439
FECIJNGJ_02570	FECIJNGJ_02570 hypothetical protein	172768980
FECIJNGJ_02056	FECIJNGJ_02056 Lipid A biosynthesis lauroyltransferase	171690989
FECIJNGJ_02474	FECIJNGJ_02474 hypothetical protein	171446696
FECIJNGJ_03542	FECIJNGJ_03542 hypothetical protein	1.70775e+08
FECIJNGJ_00249	FECIJNGJ_00249 hypothetical protein	170461474
FECIJNGJ_04033	FECIJNGJ_04033 Epimerase family protein	169841282
FECIJNGJ_02624	FECIJNGJ_02624 hypothetical protein	169767601
FECIJNGJ_03959	FECIJNGJ_03959 Glutamate--isopropylamine ligase	169260123
FECIJNGJ_02055	FECIJNGJ_02055 4-hydroxy-tetrahydrodipicolinate synthase	1.69109e+08
FECIJNGJ_04673	FECIJNGJ_04673 Phenylalanine--tRNA ligase alpha subunit	168827857
FECIJNGJ_03590	FECIJNGJ_03590 hypothetical protein	168288512
FECIJNGJ_01722	FECIJNGJ_01722 hypothetical protein	167833051
FECIJNGJ_01307	FECIJNGJ_01307 Oxaloacetate decarboxylase alpha chain	167173281
FECIJNGJ_03827	FECIJNGJ_03827 putative ABC transporter ATP-binding protein YadG	165610871
FECIJNGJ_03078	FECIJNGJ_03078 Sec-independent protein translocase protein TatC	165451751
FECIJNGJ_01378	FECIJNGJ_01378 hypothetical protein	165360000
FECIJNGJ_02070	FECIJNGJ_02070 hypothetical protein	164047426
FECIJNGJ_05112	FECIJNGJ_05112 D-inositol-3-phosphate glycosyltransferase	1.63947e+08
FECIJNGJ_00741	FECIJNGJ_00741 Ribosomal large subunit pseudouridine synthase E	162379780
FECIJNGJ_03992	FECIJNGJ_03992 Long-chain-fatty-acid--CoA ligase FadD15	161950318
FECIJNGJ_00644	FECIJNGJ_00644 hypothetical protein	161561484
FECIJNGJ_01435	FECIJNGJ_01435 Dipeptidyl-peptidase 5	161268957
FECIJNGJ_02298	FECIJNGJ_02298 30S ribosomal protein S11	160674746
FECIJNGJ_00228	FECIJNGJ_00228 Lipoprotein-releasing system transmembrane protein LolE	160337780
FECIJNGJ_04205	FECIJNGJ_04205 hypothetical protein	159871734
FECIJNGJ_01160	FECIJNGJ_01160 Methyl viologen resistance protein SmvA	159438350
FECIJNGJ_04660	FECIJNGJ_04660 Orotidine 5'-phosphate decarboxylase	159421103
FECIJNGJ_01270	FECIJNGJ_01270 Peptide methionine sulfoxide reductase MsrB	157835312
FECIJNGJ_01189	FECIJNGJ_01189 hypothetical protein	157244542
FECIJNGJ_02879	FECIJNGJ_02879 hypothetical protein	156196868
FECIJNGJ_03007	FECIJNGJ_03007 Phosphate regulon sensor protein PhoR	155797454
FECIJNGJ_02139	FECIJNGJ_02139 hypothetical protein	155382062
FECIJNGJ_01460	FECIJNGJ_01460 GMP synthase [glutamine-hydrolyzing]	155197058
FECIJNGJ_00191	FECIJNGJ_00191 hypothetical protein	153574902
FECIJNGJ_02836	FECIJNGJ_02836 3-oxoacyl-[acyl-carrier-protein] reductase FabG	153538126
FECIJNGJ_02629	FECIJNGJ_02629 Penicillin-binding protein 1A	152823572
FECIJNGJ_02912	FECIJNGJ_02912 Trk system potassium uptake protein TrkH	152798480
FECIJNGJ_05115	FECIJNGJ_05115 hypothetical protein	152562476
FECIJNGJ_00470	FECIJNGJ_00470 hypothetical protein	152376426
FECIJNGJ_00702	FECIJNGJ_00702 putative protein YbaA	1.52164e+08
FECIJNGJ_00276	FECIJNGJ_00276 Citrate/2-methylcitrate dehydratase	150638705
FECIJNGJ_01553	FECIJNGJ_01553 Glycerol-3-phosphate dehydrogenase [NAD(P)+]	1.50176e+08
FECIJNGJ_04217	FECIJNGJ_04217 hypothetical protein	149107052
FECIJNGJ_03097	FECIJNGJ_03097 Phytoene desaturase (lycopene-forming)	148831755
FECIJNGJ_02304	FECIJNGJ_02304 30S ribosomal protein S5	148451586
FECIJNGJ_00971	FECIJNGJ_00971 hypothetical protein	148314762
FECIJNGJ_04230	FECIJNGJ_04230 hypothetical protein	148242995
FECIJNGJ_03038	FECIJNGJ_03038 Disulfide bond formation protein B	147766066
FECIJNGJ_01455	FECIJNGJ_01455 hypothetical protein	146843900
FECIJNGJ_02165	FECIJNGJ_02165 hypothetical protein	146838670
FECIJNGJ_00188	FECIJNGJ_00188 hypothetical protein	146744822
FECIJNGJ_02528	FECIJNGJ_02528 Serine acetyltransferase	146631536
FECIJNGJ_03261	FECIJNGJ_03261 hypothetical protein	1.45887e+08
FECIJNGJ_01158	FECIJNGJ_01158 hypothetical protein	145198184
FECIJNGJ_03193	FECIJNGJ_03193 hypothetical protein	144917868
FECIJNGJ_02932	FECIJNGJ_02932 hypothetical protein	144158828
FECIJNGJ_01779	FECIJNGJ_01779 3-isopropylmalate dehydratase large subunit	143893655
FECIJNGJ_02208	FECIJNGJ_02208 hypothetical protein	142881996
FECIJNGJ_04441	FECIJNGJ_04441 3-isopropylmalate dehydrogenase	142547211
FECIJNGJ_03238	FECIJNGJ_03238 hypothetical protein	142482722
FECIJNGJ_02816	FECIJNGJ_02816 Inner membrane protein YqiK	142329404
FECIJNGJ_01747	FECIJNGJ_01747 Multidrug resistance protein NorM	141757824
FECIJNGJ_02115	FECIJNGJ_02115 Aspartate--tRNA(Asp/Asn) ligase	141395985
FECIJNGJ_01875	FECIJNGJ_01875 NADH-quinone oxidoreductase subunit N	140823546
FECIJNGJ_02067	FECIJNGJ_02067 Bicarbonate transporter BicA	140636570
FECIJNGJ_01068	FECIJNGJ_01068 hypothetical protein	140438619
FECIJNGJ_02368	FECIJNGJ_02368 Penicillin-binding protein 1B	139138156
FECIJNGJ_02954	FECIJNGJ_02954 ATP synthase gamma chain	138508504
FECIJNGJ_00456	FECIJNGJ_00456 hypothetical protein	137714340
FECIJNGJ_04947	FECIJNGJ_04947 hypothetical protein	1.37567e+08
FECIJNGJ_00084	FECIJNGJ_00084 Malate synthase G	1.36368e+08
FECIJNGJ_04528	FECIJNGJ_04528 hypothetical protein	136352256
FECIJNGJ_04245	FECIJNGJ_04245 Chaperedoxin	134533304
FECIJNGJ_00150	FECIJNGJ_00150 hypothetical protein	134473258
FECIJNGJ_00527	FECIJNGJ_00527 Cation efflux system protein CusA	134323483
FECIJNGJ_04674	FECIJNGJ_04674 Phenylalanine--tRNA ligase beta subunit	134141192
FECIJNGJ_04160	FECIJNGJ_04160 hypothetical protein	1.33512e+08
FECIJNGJ_03309	FECIJNGJ_03309 putative protein YcgM	1.33261e+08
FECIJNGJ_00872	FECIJNGJ_00872 hypothetical protein	132453744
FECIJNGJ_04090	FECIJNGJ_04090 hypothetical protein	131939540
FECIJNGJ_03476	FECIJNGJ_03476 Methylmalonate-semialdehyde dehydrogenase [acylating]	130774407
FECIJNGJ_00114	FECIJNGJ_00114 hypothetical protein	130596736
FECIJNGJ_01343	FECIJNGJ_01343 N-acetylmannosamine kinase	130491635
FECIJNGJ_01147	FECIJNGJ_01147 putative HIT-like protein	130343214
FECIJNGJ_01141	FECIJNGJ_01141 hypothetical protein	130202067
FECIJNGJ_00064	FECIJNGJ_00064 Gamma-glutamylputrescine oxidoreductase	130102358
FECIJNGJ_00723	FECIJNGJ_00723 Vitamin B12 transporter BtuB	1.29851e+08
FECIJNGJ_00557	FECIJNGJ_00557 hypothetical protein	129841091
FECIJNGJ_03705	FECIJNGJ_03705 hypothetical protein	128868280
FECIJNGJ_01069	FECIJNGJ_01069 AB hydrolase superfamily protein YdjP	128305734
FECIJNGJ_03945	FECIJNGJ_03945 hypothetical protein	127895870
FECIJNGJ_01366	FECIJNGJ_01366 L-threonine 3-dehydrogenase	126748242
FECIJNGJ_01170	FECIJNGJ_01170 hypothetical protein	126338534
FECIJNGJ_02160	FECIJNGJ_02160 Ion-translocating oxidoreductase complex subunit D	126014960
FECIJNGJ_03680	FECIJNGJ_03680 hypothetical protein	1.25267e+08
FECIJNGJ_01920	FECIJNGJ_01920 2Fe-2S ferredoxin	1.2491e+08
FECIJNGJ_05097	FECIJNGJ_05097 Pesticin receptor	124652850
FECIJNGJ_00122	FECIJNGJ_00122 Tetracycline resistance protein, class C	124526684
FECIJNGJ_02782	FECIJNGJ_02782 Respiratory nitrate reductase 1 gamma chain	123838710
FECIJNGJ_04831	FECIJNGJ_04831 hypothetical protein	123249686
FECIJNGJ_00089	FECIJNGJ_00089 Multidrug resistance protein MdtN	123148874
FECIJNGJ_01555	FECIJNGJ_01555 Protein flp	122949034
FECIJNGJ_04603	FECIJNGJ_04603 hypothetical protein	1.22595e+08
FECIJNGJ_02591	FECIJNGJ_02591 hypothetical protein	1.22193e+08
FECIJNGJ_03017	FECIJNGJ_03017 2-iminobutanoate/2-iminopropanoate deaminase	121395206
FECIJNGJ_02303	FECIJNGJ_02303 50S ribosomal protein L30	119359676
FECIJNGJ_03208	FECIJNGJ_03208 hypothetical protein	119036604
FECIJNGJ_03920	FECIJNGJ_03920 Zinc transport protein ZntB	118524440
FECIJNGJ_05123	FECIJNGJ_05123 hypothetical protein	117048168
FECIJNGJ_00894	FECIJNGJ_00894 Acryloyl-CoA reductase (NADH)	116768204
FECIJNGJ_04016	FECIJNGJ_04016 hypothetical protein	116415571
FECIJNGJ_03737	FECIJNGJ_03737 Na(+)/H(+) antiporter subunit C	116260556
FECIJNGJ_02215	FECIJNGJ_02215 Multidrug export protein MepA	115656366
FECIJNGJ_00387	FECIJNGJ_00387 hypothetical protein	115516904
FECIJNGJ_01308	FECIJNGJ_01308 hypothetical protein	115347960
FECIJNGJ_00081	FECIJNGJ_00081 Acetate kinase	1.14977e+08
FECIJNGJ_02933	FECIJNGJ_02933 DNA gyrase subunit B	114322283
FECIJNGJ_03580	FECIJNGJ_03580 hypothetical protein	114211284
FECIJNGJ_03823	FECIJNGJ_03823 Multidrug resistance protein MdtE	114190536
FECIJNGJ_00491	FECIJNGJ_00491 hypothetical protein	114181020
FECIJNGJ_03310	FECIJNGJ_03310 NADP/NAD-dependent aldehyde dehydrogenase PuuC	113818648
FECIJNGJ_05029	FECIJNGJ_05029 hypothetical protein	1.13242e+08
FECIJNGJ_04196	FECIJNGJ_04196 hypothetical protein	112998536
FECIJNGJ_00057	FECIJNGJ_00057 putative HTH-type transcriptional regulator	112213304
FECIJNGJ_04228	FECIJNGJ_04228 hypothetical protein	111940198
FECIJNGJ_02988	FECIJNGJ_02988 Monocarboxylate 2-oxoacid-binding periplasmic protein	1.11761e+08
FECIJNGJ_01688	FECIJNGJ_01688 Protease HtpX	110773880
FECIJNGJ_00102	FECIJNGJ_00102 hypothetical protein	1.10155e+08
FECIJNGJ_04699	FECIJNGJ_04699 hypothetical protein	110130218
FECIJNGJ_02397	FECIJNGJ_02397 Anthranilate synthase component 1	109199058
FECIJNGJ_03803	FECIJNGJ_03803 Carbamoyl-phosphate synthase large chain	1.09192e+08
FECIJNGJ_04225	FECIJNGJ_04225 hypothetical protein	109139377
FECIJNGJ_03421	FECIJNGJ_03421 Tol-Pal system protein TolR	1.08899e+08
FECIJNGJ_04068	FECIJNGJ_04068 hypothetical protein	108099066
FECIJNGJ_04453	FECIJNGJ_04453 Colicin V production protein	107839940
FECIJNGJ_03010	FECIJNGJ_03010 4-hydroxybenzoate octaprenyltransferase	107838128
FECIJNGJ_03174	FECIJNGJ_03174 2,3-bisphosphoglycerate-independent phosphoglycerate mutase	107614936
FECIJNGJ_02981	FECIJNGJ_02981 Glutathione-regulated potassium-efflux system protein KefC	1.07355e+08
FECIJNGJ_02619	FECIJNGJ_02619 Glutamate synthase [NADPH] large chain	106854198
FECIJNGJ_05045	FECIJNGJ_05045 hypothetical protein	106805834
FECIJNGJ_01594	FECIJNGJ_01594 S-methyl-5'-thioadenosine phosphorylase	106336534
FECIJNGJ_02245	FECIJNGJ_02245 Efflux pump membrane transporter BepE	105804932
FECIJNGJ_03594	FECIJNGJ_03594 hypothetical protein	1.0557e+08
FECIJNGJ_02516	FECIJNGJ_02516 hypothetical protein	105110174
FECIJNGJ_01606	FECIJNGJ_01606 hypothetical protein	104718006
FECIJNGJ_04621	FECIJNGJ_04621 Lactoylglutathione lyase	104541584
FECIJNGJ_01352	FECIJNGJ_01352 hypothetical protein	104481799
FECIJNGJ_02817	FECIJNGJ_02817 Inner membrane protein YqiJ	104317124
FECIJNGJ_02376	FECIJNGJ_02376 Thiol:disulfide interchange protein DsbD	103939053
FECIJNGJ_01728	FECIJNGJ_01728 Cell shape-determining protein MreB	103739817
FECIJNGJ_00318	FECIJNGJ_00318 Type II secretion system protein F	103059006
FECIJNGJ_02074	FECIJNGJ_02074 Adaptive-response sensory-kinase SasA	102131268
FECIJNGJ_04355	FECIJNGJ_04355 hypothetical protein	102092540
FECIJNGJ_04439	FECIJNGJ_04439 3-isopropylmalate dehydratase large subunit	102089670
FECIJNGJ_03111	FECIJNGJ_03111 hypothetical protein	102017930
FECIJNGJ_02021	FECIJNGJ_02021 D-erythritol 1-phosphate dehydrogenase	1.01972e+08
FECIJNGJ_03459	FECIJNGJ_03459 hypothetical protein	101824792
FECIJNGJ_04253	FECIJNGJ_04253 hypothetical protein	101764952
FECIJNGJ_02359	FECIJNGJ_02359 hypothetical protein	100898688
FECIJNGJ_01152	FECIJNGJ_01152 hypothetical protein	100870888
FECIJNGJ_02410	FECIJNGJ_02410 UDP-glucose 4-epimerase	100611018
FECIJNGJ_02679	FECIJNGJ_02679 Ubiquinone biosynthesis accessory factor UbiK	99942914
FECIJNGJ_01721	FECIJNGJ_01721 hypothetical protein	99826437
FECIJNGJ_02065	FECIJNGJ_02065 Cysteine desulfurase	99803012
FECIJNGJ_02574	FECIJNGJ_02574 Protein ClpV1	99270670
FECIJNGJ_03403	FECIJNGJ_03403 Phosphoenolpyruvate-dependent phosphotransferase system	9.85683e+07
FECIJNGJ_04778	FECIJNGJ_04778 hypothetical protein	98196020
FECIJNGJ_02971	FECIJNGJ_02971 Pyruvate dehydrogenase E1 component subunit alpha	97822307
FECIJNGJ_02581	FECIJNGJ_02581 hypothetical protein	97442717
FECIJNGJ_01457	FECIJNGJ_01457 Pyridoxine 5'-phosphate synthase	97115278
FECIJNGJ_03633	FECIJNGJ_03633 hypothetical protein	97095908
FECIJNGJ_01398	FECIJNGJ_01398 50S ribosomal protein L19	97068680
FECIJNGJ_03972	FECIJNGJ_03972 hypothetical protein	96899082
FECIJNGJ_02174	FECIJNGJ_02174 hypothetical protein	96790914
FECIJNGJ_01545	FECIJNGJ_01545 Chorismate synthase	96438470
FECIJNGJ_03368	FECIJNGJ_03368 Rhomboid protease GlpG	96188597
FECIJNGJ_03196	FECIJNGJ_03196 Organic hydroperoxide resistance transcriptional regulator	95968560
FECIJNGJ_02169	FECIJNGJ_02169 Acetyl esterase	95487164
FECIJNGJ_02990	FECIJNGJ_02990 C4-dicarboxylate TRAP transporter large permease protein DctM	95484436
FECIJNGJ_00274	FECIJNGJ_00274 hypothetical protein	95423877
FECIJNGJ_05027	FECIJNGJ_05027 hypothetical protein	95180104
FECIJNGJ_02270	FECIJNGJ_02270 Transcriptional regulatory protein CreB	94881646
FECIJNGJ_03581	FECIJNGJ_03581 hypothetical protein	94727690
FECIJNGJ_00756	FECIJNGJ_00756 Coniferyl aldehyde dehydrogenase	94545859
FECIJNGJ_04845	FECIJNGJ_04845 Peptidyl-prolyl cis-trans isomerase B	94483020
FECIJNGJ_02813	FECIJNGJ_02813 Curved DNA-binding protein	94412356
FECIJNGJ_03029	FECIJNGJ_03029 Nucleoid occlusion factor SlmA	9.36297e+07
FECIJNGJ_01079	FECIJNGJ_01079 Imidazolonepropionase	93306592
FECIJNGJ_02394	FECIJNGJ_02394 Anthranilate phosphoribosyltransferase	9.32876e+07
FECIJNGJ_02561	FECIJNGJ_02561 Ribonuclease R	93187325
FECIJNGJ_02544	FECIJNGJ_02544 Carboxynorspermidine/carboxyspermidine decarboxylase	9.24649e+07
FECIJNGJ_01456	FECIJNGJ_01456 Peptidyl-prolyl cis-trans isomerase A	92222411
FECIJNGJ_03923	FECIJNGJ_03923 hypothetical protein	9.20585e+07
FECIJNGJ_03404	FECIJNGJ_03404 RNA pyrophosphohydrolase	9.15687e+07
FECIJNGJ_02826	FECIJNGJ_02826 hypothetical protein	91322844
FECIJNGJ_02664	FECIJNGJ_02664 Twitching mobility protein	91201976
FECIJNGJ_02168	FECIJNGJ_02168 hypothetical protein	90633062
FECIJNGJ_03257	FECIJNGJ_03257 hypothetical protein	90014066
FECIJNGJ_02902	FECIJNGJ_02902 hypothetical protein	89577490
FECIJNGJ_03853	FECIJNGJ_03853 Triosephosphate isomerase	88813903
FECIJNGJ_04403	FECIJNGJ_04403 hypothetical protein	8.86176e+07
FECIJNGJ_01880	FECIJNGJ_01880 Thiol-disulfide oxidoreductase ResA	8.85554e+07
FECIJNGJ_01271	FECIJNGJ_01271 Glutamate-pyruvate aminotransferase AlaA	88329970
FECIJNGJ_03406	FECIJNGJ_03406 hypothetical protein	87859000
FECIJNGJ_01448	FECIJNGJ_01448 Ribosomal large subunit pseudouridine synthase B	8.76248e+07
FECIJNGJ_05000	FECIJNGJ_05000 Soluble lytic murein transglycosylase	86890936
FECIJNGJ_05001	FECIJNGJ_05001 hypothetical protein	86630775
FECIJNGJ_00357	FECIJNGJ_00357 hypothetical protein	85890653
FECIJNGJ_03795	FECIJNGJ_03795 Protein GrpE	85644540
FECIJNGJ_03504	FECIJNGJ_03504 hypothetical protein	85010650
FECIJNGJ_04955	FECIJNGJ_04955 Universal stress protein A	84847018
FECIJNGJ_00430	FECIJNGJ_00430 Heme transporter BhuA	84489299
FECIJNGJ_03355	FECIJNGJ_03355 hypothetical protein	83456172
FECIJNGJ_00645	FECIJNGJ_00645 hypothetical protein	83229600
FECIJNGJ_03566	FECIJNGJ_03566 hypothetical protein	82304438
FECIJNGJ_01769	FECIJNGJ_01769 hypothetical protein	8.16541e+07
FECIJNGJ_00877	FECIJNGJ_00877 hypothetical protein	80535214
FECIJNGJ_03438	FECIJNGJ_03438 hypothetical protein	80138778
FECIJNGJ_03239	FECIJNGJ_03239 Phosphoenolpyruvate carboxykinase (ATP)	7.95494e+07
FECIJNGJ_03294	FECIJNGJ_03294 hypothetical protein	79148860
FECIJNGJ_04202	FECIJNGJ_04202 hypothetical protein	7.85508e+07
FECIJNGJ_01214	FECIJNGJ_01214 Enterobactin exporter EntS	78477880
FECIJNGJ_03158	FECIJNGJ_03158 hypothetical protein	7.84041e+07
FECIJNGJ_01476	FECIJNGJ_01476 hypothetical protein	78364241
FECIJNGJ_04023	FECIJNGJ_04023 Curli production assembly/transport component CsgG	78060668
FECIJNGJ_00232	FECIJNGJ_00232 hypothetical protein	77408530
FECIJNGJ_02181	FECIJNGJ_02181 hypothetical protein	77365240
FECIJNGJ_01395	FECIJNGJ_01395 hypothetical protein	77206432
FECIJNGJ_01911	FECIJNGJ_01911 Histidine--tRNA ligase	77152735
FECIJNGJ_02493	FECIJNGJ_02493 Phosphoenolpyruvate carboxylase	76646764
FECIJNGJ_04118	FECIJNGJ_04118 hypothetical protein	76584498
FECIJNGJ_03022	FECIJNGJ_03022 hypothetical protein	76266984
FECIJNGJ_04398	FECIJNGJ_04398 hypothetical protein	76153604
FECIJNGJ_04312	FECIJNGJ_04312 hypothetical protein	76029248
FECIJNGJ_00405	FECIJNGJ_00405 hypothetical protein	7.57691e+07
FECIJNGJ_02156	FECIJNGJ_02156 Ion-translocating oxidoreductase complex subunit A	75517710
FECIJNGJ_03701	FECIJNGJ_03701 hypothetical protein	75333002
FECIJNGJ_02533	FECIJNGJ_02533 hypothetical protein	74001830
FECIJNGJ_04442	FECIJNGJ_04442 Aspartate-semialdehyde dehydrogenase	7.37073e+07
FECIJNGJ_00797	FECIJNGJ_00797 hypothetical protein	7.36652e+07
FECIJNGJ_02403	FECIJNGJ_02403 Chaperone SurA	7.32917e+07
FECIJNGJ_04479	FECIJNGJ_04479 hypothetical protein	73225865
FECIJNGJ_02641	FECIJNGJ_02641 Porphobilinogen deaminase	72514657
FECIJNGJ_01473	FECIJNGJ_01473 hypothetical protein	72307787
FECIJNGJ_01169	FECIJNGJ_01169 Fumarate hydratase class II	7.15285e+07
FECIJNGJ_02400	FECIJNGJ_02400 hypothetical protein	71192006
FECIJNGJ_02061	FECIJNGJ_02061 hypothetical protein	70624342
FECIJNGJ_00828	FECIJNGJ_00828 putative glutamate/gamma-aminobutyrate antiporter	70552894
FECIJNGJ_04994	FECIJNGJ_04994 Outer membrane lipoprotein RcsF	70478784
FECIJNGJ_01867	FECIJNGJ_01867 NADH-quinone oxidoreductase subunit F	70359172
FECIJNGJ_01687	FECIJNGJ_01687 Protein LemA	70206270
FECIJNGJ_01547	FECIJNGJ_01547 50S ribosomal protein L3 glutamine methyltransferase	69935432
FECIJNGJ_00132	FECIJNGJ_00132 hypothetical protein	69894076
FECIJNGJ_02965	FECIJNGJ_02965 hypothetical protein	69673311
FECIJNGJ_04454	FECIJNGJ_04454 Amidophosphoribosyltransferase	69629696
FECIJNGJ_02426	FECIJNGJ_02426 putative protein YqeY	69323291
FECIJNGJ_04458	FECIJNGJ_04458 Protein-glutamine gamma-glutamyltransferase	68687098
FECIJNGJ_03092	FECIJNGJ_03092 Toluene efflux pump membrane transporter TtgH	68663116
FECIJNGJ_02961	FECIJNGJ_02961 hypothetical protein	6.80703e+07
FECIJNGJ_00878	FECIJNGJ_00878 Butyryl-CoA dehydrogenase	6.7847e+07
FECIJNGJ_01461	FECIJNGJ_01461 Inosine-5'-monophosphate dehydrogenase	67563650
FECIJNGJ_01925	FECIJNGJ_01925 Cysteine desulfurase IscS	67547342
FECIJNGJ_04776	FECIJNGJ_04776 putative sulfate transporter	67543490
FECIJNGJ_05084	FECIJNGJ_05084 hypothetical protein	67423038
FECIJNGJ_03224	FECIJNGJ_03224 GTP-binding protein TypA/BipA	67166994
FECIJNGJ_01907	FECIJNGJ_01907 Glutarate-semialdehyde dehydrogenase	67060754
FECIJNGJ_03635	FECIJNGJ_03635 Plastocyanin	66995830
FECIJNGJ_02914	FECIJNGJ_02914 putative ABC transporter ATP-binding protein YknY	66912041
FECIJNGJ_04847	FECIJNGJ_04847 Cysteine--tRNA ligase	6.63428e+07
FECIJNGJ_01513	FECIJNGJ_01513 Alanine--tRNA ligase	6.62901e+07
FECIJNGJ_03921	FECIJNGJ_03921 Zinc transport protein ZntB	6.5959e+07
FECIJNGJ_03651	FECIJNGJ_03651 Carnitinyl-CoA dehydratase	65804376
FECIJNGJ_01512	FECIJNGJ_01512 Aspartate kinase Ask_LysC	65714963
FECIJNGJ_04973	FECIJNGJ_04973 hypothetical protein	65687044
FECIJNGJ_02997	FECIJNGJ_02997 hypothetical protein	6.55137e+07
FECIJNGJ_03852	FECIJNGJ_03852 Phosphoglucosamine mutase	65053218
FECIJNGJ_02896	FECIJNGJ_02896 Oligopeptidase A	64333511
FECIJNGJ_02045	FECIJNGJ_02045 putative RNA polymerase sigma factor FecI	64325798
FECIJNGJ_01483	FECIJNGJ_01483 hypothetical protein	63937611
FECIJNGJ_01255	FECIJNGJ_01255 hypothetical protein	63737816
FECIJNGJ_02686	FECIJNGJ_02686 hypothetical protein	63465510
FECIJNGJ_03335	FECIJNGJ_03335 hypothetical protein	63270584
FECIJNGJ_01866	FECIJNGJ_01866 hypothetical protein	63095542
FECIJNGJ_04799	FECIJNGJ_04799 hypothetical protein	63081338
FECIJNGJ_00042	FECIJNGJ_00042 Malonyl CoA-acyl carrier protein transacylase	62760770
FECIJNGJ_02728	FECIJNGJ_02728 Nitrate/nitrite response regulator protein NarL	62678804
FECIJNGJ_01442	FECIJNGJ_01442 hypothetical protein	62397258
FECIJNGJ_02472	FECIJNGJ_02472 Cobalt-zinc-cadmium resistance protein CzcA	62242190
FECIJNGJ_05060	FECIJNGJ_05060 hypothetical protein	61953504
FECIJNGJ_00186	FECIJNGJ_00186 hypothetical protein	61800079
FECIJNGJ_01806	FECIJNGJ_01806 23S rRNA (guanine(745)-N(1))-methyltransferase	61548176
FECIJNGJ_01581	FECIJNGJ_01581 Sodium-dependent dicarboxylate transporter SdcS	61332740
FECIJNGJ_03345	FECIJNGJ_03345 (6-4) photolyase	61295475
FECIJNGJ_02226	FECIJNGJ_02226 hypothetical protein	61039666
FECIJNGJ_00457	FECIJNGJ_00457 Anaerobic sulfite reductase subunit B	60963050
FECIJNGJ_01342	FECIJNGJ_01342 Sodium/glucose cotransporter	60248846
FECIJNGJ_02863	FECIJNGJ_02863 Ecotin	59708753
FECIJNGJ_02317	FECIJNGJ_02317 30S ribosomal protein S19	59185810
FECIJNGJ_03686	FECIJNGJ_03686 D-alanine--D-alanine ligase	59129868
FECIJNGJ_02316	FECIJNGJ_02316 50S ribosomal protein L22	58970120
FECIJNGJ_01190	FECIJNGJ_01190 hypothetical protein	58327936
FECIJNGJ_02050	FECIJNGJ_02050 hypothetical protein	58298623
FECIJNGJ_03985	FECIJNGJ_03985 Peptidoglycan glycosyltransferase MrdB	57880950
FECIJNGJ_02388	FECIJNGJ_02388 3-demethoxyubiquinol 3-hydroxylase	57843930
FECIJNGJ_03411	FECIJNGJ_03411 putative L,D-transpeptidase YcbB	56807420
FECIJNGJ_00957	FECIJNGJ_00957 hypothetical protein	56637910
FECIJNGJ_02466	FECIJNGJ_02466 hypothetical protein	56447818
FECIJNGJ_01482	FECIJNGJ_01482 hypothetical protein	56241430
FECIJNGJ_04617	FECIJNGJ_04617 hypothetical protein	56035596
FECIJNGJ_03018	FECIJNGJ_03018 Bifunctional (p)ppGpp synthase/hydrolase SpoT	55822340
FECIJNGJ_03646	FECIJNGJ_03646 hypothetical protein	55708468
FECIJNGJ_04641	FECIJNGJ_04641 RNA polymerase sigma factor RpoS	54970709
FECIJNGJ_00724	FECIJNGJ_00724 Penicillin acylase 2 proenzyme	5.35353e+07
FECIJNGJ_02926	FECIJNGJ_02926 HTH-type transcriptional regulator CdhR	53030952
FECIJNGJ_01401	FECIJNGJ_01401 30S ribosomal protein S16	52752191
FECIJNGJ_02274	FECIJNGJ_02274 GTPase Obg	52411385
FECIJNGJ_01948	FECIJNGJ_01948 Arginine--tRNA ligase	52388395
FECIJNGJ_02022	FECIJNGJ_02022 hypothetical protein	52169279
FECIJNGJ_03675	FECIJNGJ_03675 Riboflavin biosynthesis protein	52052644
FECIJNGJ_01430	FECIJNGJ_01430 hypothetical protein	52009660
FECIJNGJ_04286	FECIJNGJ_04286 Pesticin receptor	51964402
FECIJNGJ_02844	FECIJNGJ_02844 Histidine ammonia-lyase	51755176
FECIJNGJ_02920	FECIJNGJ_02920 Glycine--tRNA ligase beta subunit	5.16019e+07
FECIJNGJ_00190	FECIJNGJ_00190 hypothetical protein	5.15635e+07
FECIJNGJ_02578	FECIJNGJ_02578 hypothetical protein	51333896
FECIJNGJ_02843	FECIJNGJ_02843 hypothetical protein	5.10613e+07
FECIJNGJ_02308	FECIJNGJ_02308 30S ribosomal protein S14	50796048
FECIJNGJ_01174	FECIJNGJ_01174 Chromosome partition protein Smc	50573444
FECIJNGJ_03075	FECIJNGJ_03075 Phosphoribosyl-ATP pyrophosphatase	50456374
FECIJNGJ_01749	FECIJNGJ_01749 Cadmium, cobalt and zinc/H(+)-K(+) antiporter	50437404
FECIJNGJ_01037	FECIJNGJ_01037 hypothetical protein	50186528
FECIJNGJ_03059	FECIJNGJ_03059 Glutamate--cysteine ligase	49413217
FECIJNGJ_01949	FECIJNGJ_01949 dTDP-4-dehydrorhamnose reductase	49314406
FECIJNGJ_00561	FECIJNGJ_00561 hypothetical protein	48975416
FECIJNGJ_00569	FECIJNGJ_00569 hypothetical protein	48859708
FECIJNGJ_04601	FECIJNGJ_04601 6-phosphogluconate dehydrogenase, NADP(+)-dependent, decarboxylating	48667561
FECIJNGJ_04650	FECIJNGJ_04650 DNA gyrase subunit A	48630364
FECIJNGJ_03931	FECIJNGJ_03931 Transcriptional regulatory protein ZraR	48527332
FECIJNGJ_03567	FECIJNGJ_03567 Putative esterase	47704258
FECIJNGJ_02584	FECIJNGJ_02584 hypothetical protein	47088313
FECIJNGJ_02305	FECIJNGJ_02305 50S ribosomal protein L18	46794222
FECIJNGJ_02405	FECIJNGJ_02405 Ribosomal RNA small subunit methyltransferase A	46743152
FECIJNGJ_03792	FECIJNGJ_03792 Ferric uptake regulation protein	46647050
FECIJNGJ_02398	FECIJNGJ_02398 Ribulose-phosphate 3-epimerase	46422473
FECIJNGJ_02152	FECIJNGJ_02152 hypothetical protein	46213212
FECIJNGJ_02387	FECIJNGJ_02387 Phosphoribosylamine--glycine ligase	46100108
FECIJNGJ_01145	FECIJNGJ_01145 putative protein YcjX	45379363
FECIJNGJ_03236	FECIJNGJ_03236 hypothetical protein	45344748
FECIJNGJ_00200	FECIJNGJ_00200 Iron transporter MagA	45248716
FECIJNGJ_02307	FECIJNGJ_02307 30S ribosomal protein S8	44573391
FECIJNGJ_00406	FECIJNGJ_00406 Aspartate kinase Ask_Ect	44477108
FECIJNGJ_00043	FECIJNGJ_00043 3-oxoacyl-[acyl-carrier-protein] reductase FabG	44307360
FECIJNGJ_03563	FECIJNGJ_03563 HTH-type transcriptional regulator MalT	4.41447e+07
FECIJNGJ_00973	FECIJNGJ_00973 Putative multidrug resistance protein MdtD	43863460
FECIJNGJ_02573	FECIJNGJ_02573 hypothetical protein	43384369
FECIJNGJ_01881	FECIJNGJ_01881 hypothetical protein	42143744
FECIJNGJ_01714	FECIJNGJ_01714 Ribosome hibernation promoting factor	42079451
FECIJNGJ_04476	FECIJNGJ_04476 Transcriptional regulatory protein PhoP	4.16436e+07
FECIJNGJ_03163	FECIJNGJ_03163 putative Fe(2+)-trafficking protein	41265919
FECIJNGJ_03650	FECIJNGJ_03650 Energy-dependent translational throttle protein EttA	41220451
FECIJNGJ_01656	FECIJNGJ_01656 Type II secretion system protein F	40947000
FECIJNGJ_00333	FECIJNGJ_00333 hypothetical protein	40929368
FECIJNGJ_03929	FECIJNGJ_03929 Poly(A) polymerase I	40779879
FECIJNGJ_03160	FECIJNGJ_03160 hypothetical protein	4.0555e+07
FECIJNGJ_02292	FECIJNGJ_02292 hypothetical protein	40423561
FECIJNGJ_00494	FECIJNGJ_00494 hypothetical protein	40283530
FECIJNGJ_05015	FECIJNGJ_05015 hypothetical protein	40109322
FECIJNGJ_01418	FECIJNGJ_01418 Ribosome-recycling factor	40081095
FECIJNGJ_01618	FECIJNGJ_01618 hypothetical protein	39720953
FECIJNGJ_03700	FECIJNGJ_03700 putative acyltransferase YihG	39712006
FECIJNGJ_03306	FECIJNGJ_03306 Protein RarD	3.95566e+07
FECIJNGJ_02103	FECIJNGJ_02103 Cell division coordinator CpoB	39543538
FECIJNGJ_00236	FECIJNGJ_00236 2-methylcitrate dehydratase (2-methyl-trans-aconitate forming)	39496424
FECIJNGJ_01036	FECIJNGJ_01036 hypothetical protein	39456964
FECIJNGJ_04089	FECIJNGJ_04089 hypothetical protein	39440160
FECIJNGJ_03708	FECIJNGJ_03708 S-formylglutathione hydrolase YeiG	3.93162e+07
FECIJNGJ_02875	FECIJNGJ_02875 High-affinity zinc uptake system protein ZnuA	39063454
FECIJNGJ_02331	FECIJNGJ_02331 50S ribosomal protein L10	39017108
FECIJNGJ_05089	FECIJNGJ_05089 hypothetical protein	38533722
FECIJNGJ_00082	FECIJNGJ_00082 Isocitrate lyase	38345867
FECIJNGJ_04293	FECIJNGJ_04293 hypothetical protein	38322724
FECIJNGJ_02254	FECIJNGJ_02254 Transcriptional regulatory protein ZraR	38190980
FECIJNGJ_04030	FECIJNGJ_04030 hypothetical protein	37611824
FECIJNGJ_02780	FECIJNGJ_02780 Carbonic anhydrase 2	37570115
FECIJNGJ_03077	FECIJNGJ_03077 Sec-independent protein translocase protein TatB	37408850
FECIJNGJ_00703	FECIJNGJ_00703 Protein QmcA	37299296
FECIJNGJ_03256	FECIJNGJ_03256 hypothetical protein	3.71981e+07
FECIJNGJ_04952	FECIJNGJ_04952 hypothetical protein	3.70154e+07
FECIJNGJ_00826	FECIJNGJ_00826 Cell division protein FtsP	36884528
FECIJNGJ_01503	FECIJNGJ_01503 hypothetical protein	36854012
FECIJNGJ_01914	FECIJNGJ_01914 hypothetical protein	36842352
FECIJNGJ_02973	FECIJNGJ_02973 Dihydrolipoyllysine-residue acetyltransferase component of pyruvate dehydrogenase complex	3.67695e+07
FECIJNGJ_00795	FECIJNGJ_00795 hypothetical protein	3.65277e+07
FECIJNGJ_01300	FECIJNGJ_01300 Allophanate hydrolase	36291759
FECIJNGJ_01704	FECIJNGJ_01704 ATP phosphoribosyltransferase	36262931
FECIJNGJ_00711	FECIJNGJ_00711 hypothetical protein	36114464
FECIJNGJ_04796	FECIJNGJ_04796 hypothetical protein	36103543
FECIJNGJ_05122	FECIJNGJ_05122 N-acetyl-alpha-D-glucosaminyl-diphospho-ditrans,octacis-undecaprenol 4-epimerase	35739600
FECIJNGJ_01258	FECIJNGJ_01258 NADPH-dependent 7-cyano-7-deazaguanine reductase	35349230
FECIJNGJ_03820	FECIJNGJ_03820 hypothetical protein	35276420
FECIJNGJ_03354	FECIJNGJ_03354 putative HTH-type transcriptional regulator	35270826
FECIJNGJ_03452	FECIJNGJ_03452 hypothetical protein	35247770
FECIJNGJ_00555	FECIJNGJ_00555 Sulfoacetaldehyde dehydrogenase	34906830
FECIJNGJ_00837	FECIJNGJ_00837 hypothetical protein	34608040
FECIJNGJ_01466	FECIJNGJ_01466 ATP-dependent zinc metalloprotease FtsH 3	3.40841e+07
FECIJNGJ_01172	FECIJNGJ_01172 DNA ligase	33955268
FECIJNGJ_01423	FECIJNGJ_01423 Bifunctional uridylyltransferase/uridylyl-removing enzyme	3.37715e+07
FECIJNGJ_01711	FECIJNGJ_01711 Lipopolysaccharide export system protein LptA	33721562
FECIJNGJ_01351	FECIJNGJ_01351 hypothetical protein	33700373
FECIJNGJ_02565	FECIJNGJ_02565 Serine/threonine-protein kinase PknD	33678001
FECIJNGJ_00159	FECIJNGJ_00159 hypothetical protein	33463893
FECIJNGJ_00326	FECIJNGJ_00326 hypothetical protein	33420396
FECIJNGJ_00354	FECIJNGJ_00354 hypothetical protein	33244549
FECIJNGJ_00133	FECIJNGJ_00133 hypothetical protein	33157742
FECIJNGJ_02383	FECIJNGJ_02383 hypothetical protein	33144442
FECIJNGJ_04682	FECIJNGJ_04682 hypothetical protein	3.30364e+07
FECIJNGJ_00297	FECIJNGJ_00297 hypothetical protein	32984274
FECIJNGJ_02745	FECIJNGJ_02745 hypothetical protein	32678980
FECIJNGJ_01975	FECIJNGJ_01975 hypothetical protein	32019500
FECIJNGJ_03197	FECIJNGJ_03197 ECF RNA polymerase sigma-E factor	3.19716e+07
FECIJNGJ_01886	FECIJNGJ_01886 GDP-mannose-dependent alpha-mannosyltransferase	3.19623e+07
FECIJNGJ_05054	FECIJNGJ_05054 hypothetical protein	31658672
FECIJNGJ_05028	FECIJNGJ_05028 Soluble pyridine nucleotide transhydrogenase	3.16391e+07
FECIJNGJ_03026	FECIJNGJ_03026 Exodeoxyribonuclease	31364790
FECIJNGJ_01463	FECIJNGJ_01463 Membrane-bound lytic murein transglycosylase F	31162483
FECIJNGJ_04552	FECIJNGJ_04552 Elongation factor 4	31143076
FECIJNGJ_02751	FECIJNGJ_02751 hypothetical protein	3.11324e+07
FECIJNGJ_01724	FECIJNGJ_01724 Ribonuclease G	31130830
FECIJNGJ_03273	FECIJNGJ_03273 hypothetical protein	31043262
FECIJNGJ_04837	FECIJNGJ_04837 Pyruvate dehydrogenase [ubiquinone]	30993238
FECIJNGJ_02576	FECIJNGJ_02576 hypothetical protein	30965129
FECIJNGJ_02287	FECIJNGJ_02287 UvrABC system protein A	30892962
FECIJNGJ_02066	FECIJNGJ_02066 hypothetical protein	30714170
FECIJNGJ_01096	FECIJNGJ_01096 hypothetical protein	30671146
FECIJNGJ_01868	FECIJNGJ_01868 NADH-quinone oxidoreductase subunit G	30451960
FECIJNGJ_01260	FECIJNGJ_01260 putative ABC transporter ATP-binding protein YadG	30225670
FECIJNGJ_02071	FECIJNGJ_02071 Macrolide export ATP-binding/permease protein MacB	29726640
FECIJNGJ_03639	FECIJNGJ_03639 HTH-type transcriptional regulator VirS	29685180
FECIJNGJ_00229	FECIJNGJ_00229 Lipoprotein-releasing system ATP-binding protein LolD	29100362
FECIJNGJ_04854	FECIJNGJ_04854 Free methionine-R-sulfoxide reductase	29047093
FECIJNGJ_04563	FECIJNGJ_04563 Adenylate kinase	2.90433e+07
FECIJNGJ_02555	FECIJNGJ_02555 30S ribosomal protein S18	29020623
FECIJNGJ_00338	FECIJNGJ_00338 hypothetical protein	28743862
FECIJNGJ_03445	FECIJNGJ_03445 Intermembrane transport protein YebS	28516720
FECIJNGJ_03617	FECIJNGJ_03617 hypothetical protein	28509308
FECIJNGJ_00461	FECIJNGJ_00461 hypothetical protein	28295136
FECIJNGJ_03455	FECIJNGJ_03455 3',5'-cyclic adenosine monophosphate phosphodiesterase CpdA	28104654
FECIJNGJ_02877	FECIJNGJ_02877 High-affinity zinc uptake system membrane protein ZnuB	28050861
FECIJNGJ_02319	FECIJNGJ_02319 50S ribosomal protein L23	27973204
FECIJNGJ_04311	FECIJNGJ_04311 hypothetical protein	27928822
FECIJNGJ_03179	FECIJNGJ_03179 hypothetical protein	27824274
FECIJNGJ_02396	FECIJNGJ_02396 Anthranilate synthase component 1	2.7678e+07
FECIJNGJ_00201	FECIJNGJ_00201 DNA-binding transcriptional activator DecR	2.74729e+07
FECIJNGJ_05005	FECIJNGJ_05005 hypothetical protein	27161387
FECIJNGJ_04291	FECIJNGJ_04291 hypothetical protein	2.70102e+07
FECIJNGJ_03800	FECIJNGJ_03800 Glutathione synthetase	26999107
FECIJNGJ_00718	FECIJNGJ_00718 putative transporter	26838662
FECIJNGJ_02291	FECIJNGJ_02291 5-oxoprolinase subunit C	26534352
FECIJNGJ_04059	FECIJNGJ_04059 hypothetical protein	26181504
FECIJNGJ_01256	FECIJNGJ_01256 hypothetical protein	25932470
FECIJNGJ_03093	FECIJNGJ_03093 Ribosomal RNA small subunit methyltransferase E	25667813
FECIJNGJ_03502	FECIJNGJ_03502 Universal stress protein E	25414256
FECIJNGJ_03956	FECIJNGJ_03956 Serine acetyltransferase	25006891
FECIJNGJ_01136	FECIJNGJ_01136 hypothetical protein	2.50032e+07
FECIJNGJ_04555	FECIJNGJ_04555 Ribonuclease 3	24844440
FECIJNGJ_05055	FECIJNGJ_05055 hypothetical protein	24512127
FECIJNGJ_02894	FECIJNGJ_02894 hypothetical protein	24504172
FECIJNGJ_03666	FECIJNGJ_03666 Transcriptional repressor NrdR	24443282
FECIJNGJ_03055	FECIJNGJ_03055 Regulator of sigma D	24175960
FECIJNGJ_01095	FECIJNGJ_01095 hypothetical protein	24160468
FECIJNGJ_02036	FECIJNGJ_02036 hypothetical protein	24030222
FECIJNGJ_03372	FECIJNGJ_03372 hypothetical protein	23933538
FECIJNGJ_02209	FECIJNGJ_02209 Hydroperoxy fatty acid reductase gpx1	23895129
FECIJNGJ_00727	FECIJNGJ_00727 Serine--tRNA ligase	23432508
FECIJNGJ_03416	FECIJNGJ_03416 Thymidylate synthase	23361049
FECIJNGJ_03767	FECIJNGJ_03767 hypothetical protein	23262483
FECIJNGJ_04716	FECIJNGJ_04716 hypothetical protein	23176540
FECIJNGJ_03512	FECIJNGJ_03512 Oligosaccharide 4-alpha-D-glucosyltransferase	23127920
FECIJNGJ_02936	FECIJNGJ_02936 Chromosomal replication initiator protein DnaA	22975756
FECIJNGJ_03425	FECIJNGJ_03425 Dihydroxy-acid dehydratase	22944398
FECIJNGJ_03213	FECIJNGJ_03213 DNA-3-methyladenine glycosylase 1	22402164
FECIJNGJ_04248	FECIJNGJ_04248 NADH pyrophosphatase	22359785
FECIJNGJ_01289	FECIJNGJ_01289 hypothetical protein	22357859
FECIJNGJ_00516	FECIJNGJ_00516 Glycine betaine transporter BetL	22315934
FECIJNGJ_02518	FECIJNGJ_02518 hypothetical protein	22193390
FECIJNGJ_03066	FECIJNGJ_03066 ATP-dependent protease ATPase subunit HslU	22191428
FECIJNGJ_01114	FECIJNGJ_01114 hypothetical protein	22154928
FECIJNGJ_00472	FECIJNGJ_00472 HTH-type transcriptional regulator DmlR	22011960
FECIJNGJ_03585	FECIJNGJ_03585 Selenide, water dikinase	21748990
FECIJNGJ_03433	FECIJNGJ_03433 Bifunctional glutamine synthetase adenylyltransferase/adenylyl-removing enzyme	2.17407e+07
FECIJNGJ_03293	FECIJNGJ_03293 hypothetical protein	21311064
FECIJNGJ_03109	FECIJNGJ_03109 hypothetical protein	21207318
FECIJNGJ_03989	FECIJNGJ_03989 hypothetical protein	21186414
FECIJNGJ_01340	FECIJNGJ_01340 hypothetical protein	20863846
FECIJNGJ_02969	FECIJNGJ_02969 Tol-Pal system protein TolB	20860460
FECIJNGJ_01560	FECIJNGJ_01560 Glutaredoxin 4	20851315
FECIJNGJ_00250	FECIJNGJ_00250 Phosphinothricin N-acetyltransferase	20732772
FECIJNGJ_02354	FECIJNGJ_02354 Tyrosine--tRNA ligase	20487604
FECIJNGJ_01380	FECIJNGJ_01380 hypothetical protein	20429528
FECIJNGJ_00650	FECIJNGJ_00650 Peroxyureidoacrylate/ureidoacrylate amidohydrolase RutB	2.02001e+07
FECIJNGJ_00474	FECIJNGJ_00474 hypothetical protein	19542560
FECIJNGJ_03819	FECIJNGJ_03819 Glycerophosphodiester phosphodiesterase	19333080
FECIJNGJ_02451	FECIJNGJ_02451 hypothetical protein	19220495
FECIJNGJ_02418	FECIJNGJ_02418 hypothetical protein	19104471
FECIJNGJ_02970	FECIJNGJ_02970 Bifunctional protein GlmU	1.90966e+07
FECIJNGJ_00397	FECIJNGJ_00397 Glycine betaine transporter OpuD	19079842
FECIJNGJ_03622	FECIJNGJ_03622 Copper-exporting P-type ATPase	18931302
FECIJNGJ_03027	FECIJNGJ_03027 Orotate phosphoribosyltransferase	18851442
FECIJNGJ_02035	FECIJNGJ_02035 hypothetical protein	18661064
FECIJNGJ_00682	FECIJNGJ_00682 hypothetical protein	18477536
FECIJNGJ_03308	FECIJNGJ_03308 D-3-phosphoglycerate dehydrogenase	18380628
FECIJNGJ_03526	FECIJNGJ_03526 hypothetical protein	18377938
FECIJNGJ_03584	FECIJNGJ_03584 hypothetical protein	18299080
FECIJNGJ_00715	FECIJNGJ_00715 Arsenite methyltransferase	18131962
FECIJNGJ_02367	FECIJNGJ_02367 Delta-aminolevulinic acid dehydratase	18005530
FECIJNGJ_01802	FECIJNGJ_01802 Bicyclomycin resistance protein	17825102
FECIJNGJ_04842	FECIJNGJ_04842 hypothetical protein	17733786
FECIJNGJ_01980	FECIJNGJ_01980 hypothetical protein	17706858
FECIJNGJ_03884	FECIJNGJ_03884 Riboflavin transporter RibZ	17359916
FECIJNGJ_02736	FECIJNGJ_02736 Cyclic pyranopterin monophosphate synthase	17106362
FECIJNGJ_02554	FECIJNGJ_02554 hypothetical protein	16822330
FECIJNGJ_01692	FECIJNGJ_01692 hypothetical protein	1.67815e+07
FECIJNGJ_02392	FECIJNGJ_02392 Cyclic AMP receptor-like protein	16540354
FECIJNGJ_00498	FECIJNGJ_00498 Vitamin B12 import ATP-binding protein BtuD	16312222
FECIJNGJ_01238	FECIJNGJ_01238 hypothetical protein	16255456
FECIJNGJ_00379	FECIJNGJ_00379 HTH-type transcriptional regulator YhaJ	16143082
FECIJNGJ_01734	FECIJNGJ_01734 hypothetical protein	16136781
FECIJNGJ_02046	FECIJNGJ_02046 Protein FecR	16007243
FECIJNGJ_04989	FECIJNGJ_04989 hypothetical protein	15963941
FECIJNGJ_02251	FECIJNGJ_02251 Glutamine-dependent NAD(+) synthetase	15942293
FECIJNGJ_04958	FECIJNGJ_04958 Adenylyl-sulfate kinase	15804186
FECIJNGJ_00730	FECIJNGJ_00730 Outer-membrane lipoprotein carrier protein	1.57455e+07
FECIJNGJ_00778	FECIJNGJ_00778 Phospho-2-dehydro-3-deoxyheptonate aldolase, Tyr-sensitive	15643781
FECIJNGJ_02525	FECIJNGJ_02525 Elongation factor P	1.56406e+07
FECIJNGJ_00809	FECIJNGJ_00809 NADPH-dependent curcumin reductase	15631601
FECIJNGJ_00281	FECIJNGJ_00281 Biopolymer transport protein ExbD	15597118
FECIJNGJ_03719	FECIJNGJ_03719 hypothetical protein	15570474
FECIJNGJ_02059	FECIJNGJ_02059 Protein tas	1.54199e+07
FECIJNGJ_02265	FECIJNGJ_02265 Lipoprotein signal peptidase	15401642
FECIJNGJ_01451	FECIJNGJ_01451 putative protein YciO	15351472
FECIJNGJ_04636	FECIJNGJ_04636 hypothetical protein	15313922
FECIJNGJ_01361	FECIJNGJ_01361 Pyridoxine/pyridoxamine 5'-phosphate oxidase	15240053
FECIJNGJ_04352	FECIJNGJ_04352 Acetyl-coenzyme A carboxylase carboxyl transferase subunit alpha	15113998
FECIJNGJ_00284	FECIJNGJ_00284 3-deoxy-manno-octulosonate cytidylyltransferase	15106142
FECIJNGJ_04198	FECIJNGJ_04198 hypothetical protein	15046547
FECIJNGJ_01126	FECIJNGJ_01126 Lon protease	15022276
FECIJNGJ_02034	FECIJNGJ_02034 2-amino-5-chloromuconic acid deaminase	14845833
FECIJNGJ_05114	FECIJNGJ_05114 hypothetical protein	14592162
FECIJNGJ_00128	FECIJNGJ_00128 hypothetical protein	14572462
FECIJNGJ_00099	FECIJNGJ_00099 L-serine dehydratase 1	14489022
FECIJNGJ_00576	FECIJNGJ_00576 hypothetical protein	14269916
FECIJNGJ_02141	FECIJNGJ_02141 hypothetical protein	14076898
FECIJNGJ_02029	FECIJNGJ_02029 hypothetical protein	13920346
FECIJNGJ_00090	FECIJNGJ_00090 Toluene efflux pump outer membrane protein TtgF	1.38999e+07
FECIJNGJ_04540	FECIJNGJ_04540 tRNA-modifying protein YgfZ	13828475
FECIJNGJ_02311	FECIJNGJ_02311 50S ribosomal protein L14	13550550
FECIJNGJ_02569	FECIJNGJ_02569 hypothetical protein	1.31076e+07
FECIJNGJ_01705	FECIJNGJ_01705 UDP-N-acetylglucosamine 1-carboxyvinyltransferase	1.31019e+07
FECIJNGJ_02264	FECIJNGJ_02264 Lipoprotein signal peptidase	13076757
FECIJNGJ_04382	FECIJNGJ_04382 Para-nitrobenzyl esterase	12743900
FECIJNGJ_03199	FECIJNGJ_03199 hypothetical protein	12696624
FECIJNGJ_03787	FECIJNGJ_03787 SsrA-binding protein	12541207
FECIJNGJ_02620	FECIJNGJ_02620 3-dehydroquinate synthase	12392399
FECIJNGJ_00505	FECIJNGJ_00505 Iron import ATP-binding/permease protein IrtA	12346181
FECIJNGJ_01760	FECIJNGJ_01760 Ribosome-binding ATPase YchF	12312819
FECIJNGJ_02473	FECIJNGJ_02473 Transcriptional regulatory protein BtsR	12162796
FECIJNGJ_04541	FECIJNGJ_04541 FAD assembly factor SdhE	1.19475e+07
FECIJNGJ_04734	FECIJNGJ_04734 hypothetical protein	11925631
FECIJNGJ_02256	FECIJNGJ_02256 hypothetical protein	11676210
FECIJNGJ_00805	FECIJNGJ_00805 hypothetical protein	11464764
FECIJNGJ_02887	FECIJNGJ_02887 hypothetical protein	1.1246e+07
FECIJNGJ_03367	FECIJNGJ_03367 2-octaprenylphenol hydroxylase	10932440
FECIJNGJ_04467	FECIJNGJ_04467 Thiol-disulfide oxidoreductase ResA	10885491
FECIJNGJ_03647	FECIJNGJ_03647 Vitamin B12 import ATP-binding protein BtuD	10841706
FECIJNGJ_01727	FECIJNGJ_01727 Cell shape-determining protein MreC	10752302
FECIJNGJ_02753	FECIJNGJ_02753 hypothetical protein	10480718
FECIJNGJ_01097	FECIJNGJ_01097 hypothetical protein	10411971
FECIJNGJ_02159	FECIJNGJ_02159 Ion-translocating oxidoreductase complex subunit C	10317415
FECIJNGJ_01485	FECIJNGJ_01485 hypothetical protein	10251305
FECIJNGJ_00987	FECIJNGJ_00987 Haloalkane dehalogenase	10198277
FECIJNGJ_02401	FECIJNGJ_02401 hypothetical protein	10140744
FECIJNGJ_03475	FECIJNGJ_03475 3-hydroxyisobutyrate dehydrogenase	10053570
FECIJNGJ_02814	FECIJNGJ_02814 hypothetical protein	9856850
FECIJNGJ_03521	FECIJNGJ_03521 hypothetical protein	9842284
FECIJNGJ_03295	FECIJNGJ_03295 hypothetical protein	9677040
FECIJNGJ_02957	FECIJNGJ_02957 hypothetical protein	9568708
FECIJNGJ_01385	FECIJNGJ_01385 Lysine--tRNA ligase	9521168
FECIJNGJ_04448	FECIJNGJ_04448 Tryptophan synthase alpha chain	9477889
FECIJNGJ_04757	FECIJNGJ_04757 hypothetical protein	9.42608e+06
FECIJNGJ_01225	FECIJNGJ_01225 Cytochrome c-type biogenesis protein CcmF	9.4009e+06
FECIJNGJ_04257	FECIJNGJ_04257 hypothetical protein	9253417
FECIJNGJ_03971	FECIJNGJ_03971 hypothetical protein	9247667
FECIJNGJ_00801	FECIJNGJ_00801 hypothetical protein	9225288
FECIJNGJ_04635	FECIJNGJ_04635 hypothetical protein	8846037
FECIJNGJ_03305	FECIJNGJ_03305 hypothetical protein	8569748
FECIJNGJ_03569	FECIJNGJ_03569 23S rRNA (uracil(1939)-C(5))-methyltransferase RlmD	8533085
FECIJNGJ_00861	FECIJNGJ_00861 hypothetical protein	8.18717e+06
FECIJNGJ_00030	FECIJNGJ_00030 hypothetical protein	8135740
FECIJNGJ_02484	FECIJNGJ_02484 Beta-ketodecanoyl-[acyl-carrier-protein] synthase	8037407
FECIJNGJ_04485	FECIJNGJ_04485 Thiopurine S-methyltransferase	8011236
FECIJNGJ_04532	FECIJNGJ_04532 hypothetical protein	7868887
FECIJNGJ_03030	FECIJNGJ_03030 Acetylglutamate kinase	7855935
FECIJNGJ_02723	FECIJNGJ_02723 hypothetical protein	7375446
FECIJNGJ_04041	FECIJNGJ_04041 Hippurate hydrolase	7330678
FECIJNGJ_03195	FECIJNGJ_03195 Organic hydroperoxide resistance protein OhrB	7286158
FECIJNGJ_00246	FECIJNGJ_00246 Alpha-2-macroglobulin	7265509
FECIJNGJ_00859	FECIJNGJ_00859 hypothetical protein	6.91313e+06
FECIJNGJ_01669	FECIJNGJ_01669 UDP-N-acetylmuramate--L-alanine ligase	6.87364e+06
FECIJNGJ_00719	FECIJNGJ_00719 hypothetical protein	6324299
FECIJNGJ_02960	FECIJNGJ_02960 Glutathione S-transferase GstA	6226476
FECIJNGJ_01697	FECIJNGJ_01697 50S ribosomal protein L13	6.03505e+06
FECIJNGJ_03958	FECIJNGJ_03958 Inorganic pyrophosphatase	6000343
FECIJNGJ_00225	FECIJNGJ_00225 hypothetical protein	5.80993e+06
FECIJNGJ_04237	FECIJNGJ_04237 hypothetical protein	5.75322e+06
FECIJNGJ_03889	FECIJNGJ_03889 hypothetical protein	5.5979e+06
FECIJNGJ_03600	FECIJNGJ_03600 Protein adenylyltransferase SelO	5522059
FECIJNGJ_00259	FECIJNGJ_00259 hypothetical protein	5.47975e+06
FECIJNGJ_02760	FECIJNGJ_02760 hypothetical protein	5426457
FECIJNGJ_03451	FECIJNGJ_03451 D-inositol-3-phosphate glycosyltransferase	5.27358e+06
FECIJNGJ_00349	FECIJNGJ_00349 Exodeoxyribonuclease III	5270236
FECIJNGJ_02987	FECIJNGJ_02987 DNA helicase II	5200072
FECIJNGJ_02786	FECIJNGJ_02786 Nitrate/nitrite sensor protein NarX	5.11995e+06
FECIJNGJ_03004	FECIJNGJ_03004 Peroxide stress resistance protein YaaA	5018906
FECIJNGJ_04833	FECIJNGJ_04833 hypothetical protein	4.88946e+06
FECIJNGJ_00956	FECIJNGJ_00956 hypothetical protein	4855709
FECIJNGJ_02244	FECIJNGJ_02244 HTH-type transcriptional activator RhaS	4839369
FECIJNGJ_04378	FECIJNGJ_04378 hypothetical protein	4762281
FECIJNGJ_01228	FECIJNGJ_01228 Heme exporter protein C	4632689
FECIJNGJ_05034	FECIJNGJ_05034 Putative aminoacrylate hydrolase RutD	4.59935e+06
FECIJNGJ_02393	FECIJNGJ_02393 Indole-3-glycerol phosphate synthase	4508318
FECIJNGJ_03802	FECIJNGJ_03802 Carbamoyl-phosphate synthase small chain	4136957
FECIJNGJ_02032	FECIJNGJ_02032 hypothetical protein	4.01443e+06
FECIJNGJ_03667	FECIJNGJ_03667 Riboflavin biosynthesis protein RibD	3.96474e+06
FECIJNGJ_03841	FECIJNGJ_03841 Nitrate/nitrite transporter NrtP	3.96033e+06
FECIJNGJ_04123	FECIJNGJ_04123 3-oxoacyl-[acyl-carrier-protein] reductase FabG	3.914e+06
FECIJNGJ_04986	FECIJNGJ_04986 hypothetical protein	3.87301e+06
FECIJNGJ_03616	FECIJNGJ_03616 hypothetical protein	3.30666e+06
FECIJNGJ_03878	FECIJNGJ_03878 hypothetical protein	3.30068e+06
FECIJNGJ_04906	FECIJNGJ_04906 hypothetical protein	3.00714e+06
FECIJNGJ_02827	FECIJNGJ_02827 hypothetical protein	2.92825e+06
FECIJNGJ_01548	FECIJNGJ_01548 GTP cyclohydrolase 1	2923423
FECIJNGJ_04516	FECIJNGJ_04516 HTH-type transcriptional regulator CueR	2653087
FECIJNGJ_00529	FECIJNGJ_00529 ATP-dependent RNA helicase DbpA	2.61706e+06
FECIJNGJ_01946	FECIJNGJ_01946 Aspartate carbamoyltransferase	2533618
FECIJNGJ_03637	FECIJNGJ_03637 hypothetical protein	2464784
FECIJNGJ_00408	FECIJNGJ_00408 L-ectoine synthase	2.34561e+06
FECIJNGJ_02870	FECIJNGJ_02870 Putative ribose-phosphate pyrophosphokinase 2	2155946
FECIJNGJ_04140	FECIJNGJ_04140 hypothetical protein	2.03837e+06
FECIJNGJ_03653	FECIJNGJ_03653 Outer membrane protein W	1.87002e+06
FECIJNGJ_02790	FECIJNGJ_02790 hypothetical protein	1.64974e+06
FECIJNGJ_02465	FECIJNGJ_02465 hypothetical protein	1.54148e+06
FECIJNGJ_00041	FECIJNGJ_00041 Phosphate acyltransferase	0
FECIJNGJ_00045	FECIJNGJ_00045 3-oxoacyl-[acyl-carrier-protein] synthase 2	0
FECIJNGJ_00047	FECIJNGJ_00047 Endolytic murein transglycosylase	0
FECIJNGJ_00073	FECIJNGJ_00073 hypothetical protein	0
FECIJNGJ_00095	FECIJNGJ_00095 (S)-mandelate dehydrogenase	0
FECIJNGJ_00205	FECIJNGJ_00205 Acetyl-CoA:oxalate CoA-transferase	0
FECIJNGJ_00255	FECIJNGJ_00255 Haloalkane dehalogenase	0
FECIJNGJ_00310	FECIJNGJ_00310 hypothetical protein	0
FECIJNGJ_00311	FECIJNGJ_00311 hypothetical protein	0
FECIJNGJ_00346	FECIJNGJ_00346 Glyceraldehyde-3-phosphate dehydrogenase 3	0
FECIJNGJ_00352	FECIJNGJ_00352 Thiol-disulfide oxidoreductase ResA	0
FECIJNGJ_00364	FECIJNGJ_00364 Vitamin B12 transporter BtuB	0
FECIJNGJ_00380	FECIJNGJ_00380 putative ABC transporter phosphite binding protein PhnD1	0
FECIJNGJ_00400	FECIJNGJ_00400 hypothetical protein	0
FECIJNGJ_00407	FECIJNGJ_00407 Ectoine dioxygenase	0
FECIJNGJ_00504	FECIJNGJ_00504 Iron import ATP-binding/permease protein IrtB	0
FECIJNGJ_00583	FECIJNGJ_00583 hypothetical protein	0
FECIJNGJ_00701	FECIJNGJ_00701 hypothetical protein	0
FECIJNGJ_00717	FECIJNGJ_00717 putative MFS-type transporter	0
FECIJNGJ_00742	FECIJNGJ_00742 tRNA-specific 2-thiouridylase MnmA	0
FECIJNGJ_00779	FECIJNGJ_00779 hypothetical protein	0
FECIJNGJ_00920	FECIJNGJ_00920 ABC transporter glutamine-binding protein GlnH	0
FECIJNGJ_00921	FECIJNGJ_00921 Multifunctional cyclase-dehydratase-3-O-methyl transferase TcmN	0
FECIJNGJ_00942	FECIJNGJ_00942 hypothetical protein	0
FECIJNGJ_00944	FECIJNGJ_00944 hypothetical protein	0
FECIJNGJ_00998	FECIJNGJ_00998 12-dehydrotetracycline 5-monooxygenase/anhydrotetracycline 6-monooxygenase	0
FECIJNGJ_01044	FECIJNGJ_01044 Maleylpyruvate isomerase	0
FECIJNGJ_01100	FECIJNGJ_01100 hypothetical protein	0
FECIJNGJ_01115	FECIJNGJ_01115 hypothetical protein	0
FECIJNGJ_01291	FECIJNGJ_01291 hypothetical protein	0
FECIJNGJ_01337	FECIJNGJ_01337 hypothetical protein	0
FECIJNGJ_01407	FECIJNGJ_01407 Acyl-[acyl-carrier-protein]--UDP-N-acetylglucosamine O-acyltransferase	0
FECIJNGJ_01419	FECIJNGJ_01419 Uridylate kinase	0
FECIJNGJ_01427	FECIJNGJ_01427 2,3,4,5-tetrahydropyridine-2,6-dicarboxylate N-succinyltransferase	0
FECIJNGJ_01489	FECIJNGJ_01489 Acetyl-coenzyme A synthetase	0
FECIJNGJ_01511	FECIJNGJ_01511 Translational regulator CsrA	0
FECIJNGJ_01517	FECIJNGJ_01517 Fructose-bisphosphate aldolase class 1	0
FECIJNGJ_01538	FECIJNGJ_01538 hypothetical protein	0
FECIJNGJ_01562	FECIJNGJ_01562 Ornithine carbamoyltransferase, anabolic	0
FECIJNGJ_01670	FECIJNGJ_01670 UDP-N-acetylglucosamine--N-acetylmuramyl-(pentapeptide) pyrophosphoryl-undecaprenol N-acetylglucosamine transferase	0
FECIJNGJ_01676	FECIJNGJ_01676 UDP-N-acetylmuramoyl-L-alanyl-D-glutamate--2,6-diaminopimelate ligase	0
FECIJNGJ_01730	FECIJNGJ_01730 Glutamyl-tRNA(Gln) amidotransferase subunit A	0
FECIJNGJ_01731	FECIJNGJ_01731 Aspartyl/glutamyl-tRNA(Asn/Gln) amidotransferase subunit B	0
FECIJNGJ_01757	FECIJNGJ_01757 Ribose-phosphate pyrophosphokinase	0
FECIJNGJ_01761	FECIJNGJ_01761 putative inner membrane transporter YhbE	0
FECIJNGJ_01774	FECIJNGJ_01774 hypothetical protein	0
FECIJNGJ_01776	FECIJNGJ_01776 hypothetical protein	0
FECIJNGJ_01783	FECIJNGJ_01783 hypothetical protein	0
FECIJNGJ_01838	FECIJNGJ_01838 hypothetical protein	0
FECIJNGJ_01884	FECIJNGJ_01884 hypothetical protein	0
FECIJNGJ_02146	FECIJNGJ_02146 hypothetical protein	0
FECIJNGJ_02151	FECIJNGJ_02151 Putative 2-hydroxyacid dehydrogenase	0
FECIJNGJ_02190	FECIJNGJ_02190 2,3-dehydroadipyl-CoA hydratase	0
FECIJNGJ_02225	FECIJNGJ_02225 Peptide chain release factor RF3	0
FECIJNGJ_02258	FECIJNGJ_02258 hypothetical protein	0
FECIJNGJ_02269	FECIJNGJ_02269 Peptidoglycan-associated lipoprotein	0
FECIJNGJ_02373	FECIJNGJ_02373 hypothetical protein	0
FECIJNGJ_02406	FECIJNGJ_02406 Bis(5'-nucleosyl)-tetraphosphatase [symmetrical]	0
FECIJNGJ_02435	FECIJNGJ_02435 hypothetical protein	0
FECIJNGJ_02495	FECIJNGJ_02495 hypothetical protein	0
FECIJNGJ_02504	FECIJNGJ_02504 hypothetical protein	0
FECIJNGJ_02512	FECIJNGJ_02512 Methylmalonyl-CoA carboxyltransferase 12S subunit	0
FECIJNGJ_02513	FECIJNGJ_02513 Acyl-CoA dehydrogenase	0
FECIJNGJ_02540	FECIJNGJ_02540 Pantothenate synthetase	0
FECIJNGJ_02598	FECIJNGJ_02598 hypothetical protein	0
FECIJNGJ_02618	FECIJNGJ_02618 Glutamate synthase [NADPH] small chain	0
FECIJNGJ_02623	FECIJNGJ_02623 hypothetical protein	0
FECIJNGJ_02667	FECIJNGJ_02667 Argininosuccinate lyase	0
FECIJNGJ_02824	FECIJNGJ_02824 hypothetical protein	0
FECIJNGJ_02966	FECIJNGJ_02966 hypothetical protein	0
FECIJNGJ_03003	FECIJNGJ_03003 hypothetical protein	0
FECIJNGJ_03019	FECIJNGJ_03019 DNA-directed RNA polymerase subunit omega	0
FECIJNGJ_03025	FECIJNGJ_03025 Ribonuclease PH	0
FECIJNGJ_03041	FECIJNGJ_03041 Phosphopantetheine adenylyltransferase	0
FECIJNGJ_03043	FECIJNGJ_03043 Signal recognition particle receptor FtsY	0
FECIJNGJ_03058	FECIJNGJ_03058 Acyl carrier protein phosphodiesterase	0
FECIJNGJ_03064	FECIJNGJ_03064 Cell division protein FtsN	0
FECIJNGJ_03183	FECIJNGJ_03183 Pyruvate kinase II	0
FECIJNGJ_03191	FECIJNGJ_03191 Formimidoylglutamase	0
FECIJNGJ_03240	FECIJNGJ_03240 33 kDa chaperonin	0
FECIJNGJ_03253	FECIJNGJ_03253 hypothetical protein	0
FECIJNGJ_03300	FECIJNGJ_03300 hypothetical protein	0
FECIJNGJ_03350	FECIJNGJ_03350 Fatty acid oxidation complex subunit alpha	0
FECIJNGJ_03456	FECIJNGJ_03456 hypothetical protein	0
FECIJNGJ_03513	FECIJNGJ_03513 hypothetical protein	0
FECIJNGJ_03531	FECIJNGJ_03531 hypothetical protein	0
FECIJNGJ_03598	FECIJNGJ_03598 Colistin resistance protein EmrA	0
FECIJNGJ_03707	FECIJNGJ_03707 S-(hydroxymethyl)glutathione dehydrogenase	0
FECIJNGJ_03732	FECIJNGJ_03732 N5-carboxyaminoimidazole ribonucleotide synthase	0
FECIJNGJ_03765	FECIJNGJ_03765 putative protein	0
FECIJNGJ_03814	FECIJNGJ_03814 Curli production assembly/transport component CsgG	0
FECIJNGJ_03824	FECIJNGJ_03824 hypothetical protein	0
FECIJNGJ_03847	FECIJNGJ_03847 hypothetical protein	0
FECIJNGJ_03904	FECIJNGJ_03904 hypothetical protein	0
FECIJNGJ_03948	FECIJNGJ_03948 hypothetical protein	0
FECIJNGJ_03973	FECIJNGJ_03973 Pyrophosphate--fructose 6-phosphate 1-phosphotransferase	0
FECIJNGJ_04092	FECIJNGJ_04092 hypothetical protein	0
FECIJNGJ_04113	FECIJNGJ_04113 hypothetical protein	0
FECIJNGJ_04224	FECIJNGJ_04224 Phosphoribosylformylglycinamidine cyclo-ligase	0
FECIJNGJ_04356	FECIJNGJ_04356 L-fucose-proton symporter	0
FECIJNGJ_04376	FECIJNGJ_04376 hypothetical protein	0
FECIJNGJ_04379	FECIJNGJ_04379 hypothetical protein	0
FECIJNGJ_04395	FECIJNGJ_04395 3-oxoacyl-[acyl-carrier-protein] reductase FabG	0
FECIJNGJ_04407	FECIJNGJ_04407 DNA mismatch repair protein MutS	0
FECIJNGJ_04484	FECIJNGJ_04484 hypothetical protein	0
FECIJNGJ_04489	FECIJNGJ_04489 hypothetical protein	0
FECIJNGJ_04524	FECIJNGJ_04524 hypothetical protein	0
FECIJNGJ_04531	FECIJNGJ_04531 hypothetical protein	0
FECIJNGJ_04625	FECIJNGJ_04625 Gamma-glutamylputrescine synthetase PuuA	0
FECIJNGJ_04651	FECIJNGJ_04651 Phosphoserine aminotransferase	0
FECIJNGJ_04657	FECIJNGJ_04657 Integration host factor subunit beta	0
FECIJNGJ_04671	FECIJNGJ_04671 50S ribosomal protein L35	0
FECIJNGJ_04789	FECIJNGJ_04789 NADH dehydrogenase	0
FECIJNGJ_04793	FECIJNGJ_04793 hypothetical protein	0
FECIJNGJ_04821	FECIJNGJ_04821 hypothetical protein	0
FECIJNGJ_04832	FECIJNGJ_04832 malonic semialdehyde reductase RutE	0
FECIJNGJ_04840	FECIJNGJ_04840 hypothetical protein	0
FECIJNGJ_04913	FECIJNGJ_04913 hypothetical protein	0
FECIJNGJ_04965	FECIJNGJ_04965 NAD kinase	0
FECIJNGJ_04988	FECIJNGJ_04988 hypothetical protein	0
FECIJNGJ_04999	FECIJNGJ_04999 hypothetical protein	0
FECIJNGJ_05050	FECIJNGJ_05050 hypothetical protein	0
