# Supplementary material for: Phylogenomic Identification of a Highly Conserved Copper-Binding RiPP Biosynthetic Gene Cluster in Marine Microbulbifer Bacteria
Source: ACS Chem Biol. 2025 Sep 19;20(10):2462–74. doi: 10.1021/acschembio.5c00507 (PMC12538549; doi:10.1021/acschembio.5c00507)
Supplement: Supplementary file 3 [file cb5c00507_si_003.xlsx]

## Sheet: 0.1mM_CuSO4
Protein	Protein.Description	Intensity
FECIJNGJ_02048	FECIJNGJ_02048 Vitamin B12 transporter BtuB	1.13562e+12
FECIJNGJ_03644	FECIJNGJ_03644 Protein oar	2.76441e+11
FECIJNGJ_00277	FECIJNGJ_00277 Major outer membrane protein P.IB	2.21342e+11
FECIJNGJ_01465	FECIJNGJ_01465 Vitamin B12 transporter BtuB	2.11807e+11
FECIJNGJ_01559	FECIJNGJ_01559 Bacterioferritin	2.11391e+11
FECIJNGJ_03419	FECIJNGJ_03419 Tol-Pal system protein TolQ	2.02456e+11
FECIJNGJ_02049	FECIJNGJ_02049 Vitamin B12 transporter BtuB	1.73373e+11
FECIJNGJ_01598	FECIJNGJ_01598 Dihydrolipoyl dehydrogenase	1.59645e+11
FECIJNGJ_02579	FECIJNGJ_02579 hypothetical protein	1.32133e+11
FECIJNGJ_03443	FECIJNGJ_03443 Outer membrane protein TolC	1.19847e+11
FECIJNGJ_02104	FECIJNGJ_02104 Peptidoglycan-associated lipoprotein	9.58954e+10
FECIJNGJ_04565	FECIJNGJ_04565 hypothetical protein	92361975368
FECIJNGJ_02878	FECIJNGJ_02878 Vitamin B12 transporter BtuB	8.11684e+10
FECIJNGJ_01814	FECIJNGJ_01814 Cytosol aminopeptidase	6.94564e+10
FECIJNGJ_04606	FECIJNGJ_04606 hypothetical protein	65529505123
FECIJNGJ_02580	FECIJNGJ_02580 hypothetical protein	6.51825e+10
FECIJNGJ_00060	FECIJNGJ_00060 hypothetical protein	6.05256e+10
FECIJNGJ_04104	FECIJNGJ_04104 hypothetical protein	58586828771
FECIJNGJ_03054	FECIJNGJ_03054 Outer membrane protein MIP	5.15042e+10
FECIJNGJ_02951	FECIJNGJ_02951 ATP synthase subunit b	51373294459
FECIJNGJ_04232	FECIJNGJ_04232 Superoxide dismutase [Fe]	5.09033e+10
FECIJNGJ_03068	FECIJNGJ_03068 hypothetical protein	4.79376e+10
FECIJNGJ_02301	FECIJNGJ_02301 Protein translocase subunit SecY	46433720216
FECIJNGJ_03069	FECIJNGJ_03069 Alkaline phosphatase	4.43474e+10
FECIJNGJ_04619	FECIJNGJ_04619 26 kDa periplasmic immunogenic protein	4.0995e+10
FECIJNGJ_02950	FECIJNGJ_02950 ATP synthase subunit c	36729482000
FECIJNGJ_04848	FECIJNGJ_04848 hypothetical protein	3.6557e+10
FECIJNGJ_03965	FECIJNGJ_03965 hypothetical protein	35791617548
FECIJNGJ_03623	FECIJNGJ_03623 hypothetical protein	34251622278
FECIJNGJ_01694	FECIJNGJ_01694 Cytochrome b/c1	33783940295
FECIJNGJ_00485	FECIJNGJ_00485 hypothetical protein	3.36194e+10
FECIJNGJ_04212	FECIJNGJ_04212 hypothetical protein	31661340034
FECIJNGJ_01552	FECIJNGJ_01552 hypothetical protein	3.05497e+10
FECIJNGJ_01709	FECIJNGJ_01709 3-deoxy-D-manno-octulosonate 8-phosphate phosphatase KdsC	2.84775e+10
FECIJNGJ_00332	FECIJNGJ_00332 hypothetical protein	2.83468e+10
FECIJNGJ_02051	FECIJNGJ_02051 Di-/tripeptide transporter	2.82901e+10
FECIJNGJ_03166	FECIJNGJ_03166 putative TonB-dependent receptor	2.80207e+10
FECIJNGJ_03970	FECIJNGJ_03970 hypothetical protein	2.75397e+10
FECIJNGJ_02809	FECIJNGJ_02809 hypothetical protein	2.75358e+10
FECIJNGJ_02520	FECIJNGJ_02520 Phospholipase D	2.72862e+10
FECIJNGJ_02892	FECIJNGJ_02892 hypothetical protein	2.62616e+10
FECIJNGJ_00834	FECIJNGJ_00834 putative lipoprotein YiaD	2.57895e+10
FECIJNGJ_00331	FECIJNGJ_00331 hypothetical protein	2.54121e+10
FECIJNGJ_04001	FECIJNGJ_04001 Vitamin B12 transporter BtuB	2.48789e+10
FECIJNGJ_02054	FECIJNGJ_02054 Outer membrane protein assembly factor BamC	24100696454
FECIJNGJ_04605	FECIJNGJ_04605 hypothetical protein	24078917568
FECIJNGJ_02740	FECIJNGJ_02740 hypothetical protein	2.36722e+10
FECIJNGJ_03709	FECIJNGJ_03709 hypothetical protein	23438518864
FECIJNGJ_03947	FECIJNGJ_03947 hypothetical protein	2.31303e+10
FECIJNGJ_02922	FECIJNGJ_02922 Minor extracellular protease vpr	2.18242e+10
FECIJNGJ_04597	FECIJNGJ_04597 Vitamin B12 transporter BtuB	2.16655e+10
FECIJNGJ_02179	FECIJNGJ_02179 hypothetical protein	2.14077e+10
FECIJNGJ_03788	FECIJNGJ_03788 hypothetical protein	21290124084
FECIJNGJ_02588	FECIJNGJ_02588 hypothetical protein	2.12702e+10
FECIJNGJ_04772	FECIJNGJ_04772 Outer membrane protein A	2.09869e+10
FECIJNGJ_04461	FECIJNGJ_04461 Protease 4	20795489273
FECIJNGJ_01116	FECIJNGJ_01116 Na(+)/H(+) antiporter NhaB	1.99785e+10
FECIJNGJ_04103	FECIJNGJ_04103 Cbb3-type cytochrome c oxidase subunit CcoN1	19884355379
FECIJNGJ_00058	FECIJNGJ_00058 Sec translocon accessory complex subunit YajC	1.95818e+10
FECIJNGJ_04274	FECIJNGJ_04274 hypothetical protein	19448377903
FECIJNGJ_03444	FECIJNGJ_03444 Outer membrane protein TolC	1.92901e+10
FECIJNGJ_04899	FECIJNGJ_04899 hypothetical protein	1.9281e+10
FECIJNGJ_03613	FECIJNGJ_03613 Vitamin B12 transporter BtuB	1.90799e+10
FECIJNGJ_01630	FECIJNGJ_01630 hypothetical protein	1.84522e+10
FECIJNGJ_02712	FECIJNGJ_02712 hypothetical protein	1.83992e+10
FECIJNGJ_04604	FECIJNGJ_04604 Vitamin B12 transporter BtuB	1.81376e+10
FECIJNGJ_00061	FECIJNGJ_00061 Neutral protease	1.77705e+10
FECIJNGJ_01028	FECIJNGJ_01028 Dipeptidyl carboxypeptidase	1.75269e+10
FECIJNGJ_03415	FECIJNGJ_03415 Phosphatidylglycerol--prolipoprotein diacylglyceryl transferase	16304881070
FECIJNGJ_03641	FECIJNGJ_03641 p-aminobenzoyl-glutamate transport protein	1.5355e+10
FECIJNGJ_03100	FECIJNGJ_03100 hypothetical protein	15286110303
FECIJNGJ_00698	FECIJNGJ_00698 Vitamin B12 transporter BtuB	1.52478e+10
FECIJNGJ_03065	FECIJNGJ_03065 ATP-dependent protease subunit HslV	1.51931e+10
FECIJNGJ_02949	FECIJNGJ_02949 ATP synthase subunit a	15068765961
FECIJNGJ_03727	FECIJNGJ_03727 Outer membrane protein W	1.50317e+10
FECIJNGJ_03493	FECIJNGJ_03493 hypothetical protein	1.50123e+10
FECIJNGJ_01699	FECIJNGJ_01699 hypothetical protein	14895800862
FECIJNGJ_01408	FECIJNGJ_01408 3-hydroxyacyl-[acyl-carrier-protein] dehydratase FabZ	1.41439e+10
FECIJNGJ_03450	FECIJNGJ_03450 hypothetical protein	13394706206
FECIJNGJ_04107	FECIJNGJ_04107 hypothetical protein	13048851227
FECIJNGJ_03621	FECIJNGJ_03621 Copper-exporting P-type ATPase	1.30311e+10
FECIJNGJ_03420	FECIJNGJ_03420 Tol-Pal system protein TolQ	1.30197e+10
FECIJNGJ_02335	FECIJNGJ_02335 Protein translocase subunit SecE	12883617010
FECIJNGJ_03774	FECIJNGJ_03774 hypothetical protein	12833604107
FECIJNGJ_02028	FECIJNGJ_02028 hypothetical protein	12689919850
FECIJNGJ_03430	FECIJNGJ_03430 hypothetical protein	1.24366e+10
FECIJNGJ_02602	FECIJNGJ_02602 Modulator of FtsH protease HflK	1.23837e+10
FECIJNGJ_02903	FECIJNGJ_02903 Oxygen-dependent coproporphyrinogen-III oxidase	1.2292e+10
FECIJNGJ_03697	FECIJNGJ_03697 Protein YceI	1.2224e+10
FECIJNGJ_00311	FECIJNGJ_00311 hypothetical protein	1.21849e+10
FECIJNGJ_04106	FECIJNGJ_04106 Cbb3-type cytochrome c oxidase subunit CcoP2	1.20906e+10
FECIJNGJ_02891	FECIJNGJ_02891 Cytochrome c oxidase subunit 1	1.16286e+10
FECIJNGJ_04071	FECIJNGJ_04071 hypothetical protein	11571184741
FECIJNGJ_02519	FECIJNGJ_02519 hypothetical protein	1.15591e+10
FECIJNGJ_03995	FECIJNGJ_03995 hypothetical protein	1.12342e+10
FECIJNGJ_05021	FECIJNGJ_05021 Na(+)-translocating NADH-quinone reductase subunit B	10980058567
FECIJNGJ_04322	FECIJNGJ_04322 hypothetical protein	10822025783
FECIJNGJ_02108	FECIJNGJ_02108 Tol-Pal system protein TolQ	1.07653e+10
FECIJNGJ_03500	FECIJNGJ_03500 hypothetical protein	10754349869
FECIJNGJ_01877	FECIJNGJ_01877 Vitamin B12 transporter BtuB	1.07388e+10
FECIJNGJ_00495	FECIJNGJ_00495 Pesticin receptor	1.06547e+10
FECIJNGJ_04096	FECIJNGJ_04096 Protein translocase subunit SecD	10311843056
FECIJNGJ_04028	FECIJNGJ_04028 LPS-assembly lipoprotein LptE	9.86277e+09
FECIJNGJ_02250	FECIJNGJ_02250 Outer membrane protein assembly factor BamD	9.55695e+09
FECIJNGJ_03805	FECIJNGJ_03805 hypothetical protein	9436332826
FECIJNGJ_03076	FECIJNGJ_03076 Sec-independent protein translocase protein TatA	9163813502
FECIJNGJ_02492	FECIJNGJ_02492 hypothetical protein	9144721396
FECIJNGJ_05023	FECIJNGJ_05023 Na(+)-translocating NADH-quinone reductase subunit D	8886296112
FECIJNGJ_01742	FECIJNGJ_01742 Vitamin B12 transporter BtuB	8786132617
FECIJNGJ_01413	FECIJNGJ_01413 Regulator of sigma-E protease RseP	8630552106
FECIJNGJ_03175	FECIJNGJ_03175 putative protein YibN	8519677106
FECIJNGJ_01603	FECIJNGJ_01603 Succinate dehydrogenase hydrophobic membrane anchor subunit	8466823100
FECIJNGJ_03822	FECIJNGJ_03822 Multidrug resistance protein MexB	8.27511e+09
FECIJNGJ_01689	FECIJNGJ_01689 Inner membrane protein YohC	8.20404e+09
FECIJNGJ_03791	FECIJNGJ_03791 Outer membrane protein assembly factor BamE	8.18621e+09
FECIJNGJ_04097	FECIJNGJ_04097 Protein translocase subunit SecF	8.17621e+09
FECIJNGJ_00579	FECIJNGJ_00579 hypothetical protein	8167893642
FECIJNGJ_00368	FECIJNGJ_00368 Multidrug efflux pump subunit AcrB	8.14157e+09
FECIJNGJ_02632	FECIJNGJ_02632 hypothetical protein	7891368192
FECIJNGJ_01298	FECIJNGJ_01298 Co-chaperone protein DjlA	7.70801e+09
FECIJNGJ_02087	FECIJNGJ_02087 hypothetical protein	7.70101e+09
FECIJNGJ_04105	FECIJNGJ_04105 hypothetical protein	7599475074
FECIJNGJ_04553	FECIJNGJ_04553 Signal peptidase I	7.57036e+09
FECIJNGJ_03324	FECIJNGJ_03324 hypothetical protein	7513352582
FECIJNGJ_03815	FECIJNGJ_03815 hypothetical protein	7488782944
FECIJNGJ_01295	FECIJNGJ_01295 hypothetical protein	7450305579
FECIJNGJ_02189	FECIJNGJ_02189 Glycerophosphodiester phosphodiesterase, periplasmic	7.4486e+09
FECIJNGJ_02185	FECIJNGJ_02185 hypothetical protein	7.41373e+09
FECIJNGJ_02907	FECIJNGJ_02907 hypothetical protein	7.38052e+09
FECIJNGJ_04231	FECIJNGJ_04231 hypothetical protein	7337582587
FECIJNGJ_02082	FECIJNGJ_02082 hypothetical protein	7225326994
FECIJNGJ_02601	FECIJNGJ_02601 Modulator of FtsH protease HflC	7.08913e+09
FECIJNGJ_01938	FECIJNGJ_01938 Na(+)/H(+) antiporter NhaC	7039861170
FECIJNGJ_02205	FECIJNGJ_02205 Lysophospholipid transporter LplT	6.97232e+09
FECIJNGJ_02994	FECIJNGJ_02994 hypothetical protein	6.9664e+09
FECIJNGJ_03022	FECIJNGJ_03022 hypothetical protein	6903983230
FECIJNGJ_05019	FECIJNGJ_05019 Glyceraldehyde-3-phosphate dehydrogenase-like protein	6.89665e+09
FECIJNGJ_00125	FECIJNGJ_00125 hypothetical protein	6874035561
FECIJNGJ_03850	FECIJNGJ_03850 ATP-dependent zinc metalloprotease FtsH	6.8667e+09
FECIJNGJ_02916	FECIJNGJ_02916 hypothetical protein	6.75093e+09
FECIJNGJ_01299	FECIJNGJ_01299 hypothetical protein	6.64925e+09
FECIJNGJ_02170	FECIJNGJ_02170 Inner membrane protein YohC	6596953353
FECIJNGJ_03977	FECIJNGJ_03977 hypothetical protein	6.59111e+09
FECIJNGJ_00288	FECIJNGJ_00288 CDP-diacylglycerol--glycerol-3-phosphate 3-phosphatidyltransferase	6520889020
FECIJNGJ_02564	FECIJNGJ_02564 hypothetical protein	6.4428e+09
FECIJNGJ_01685	FECIJNGJ_01685 Osmotically-inducible protein Y	6216562216
FECIJNGJ_00708	FECIJNGJ_00708 hypothetical protein	6.1905e+09
FECIJNGJ_02585	FECIJNGJ_02585 hypothetical protein	6141646810
FECIJNGJ_00117	FECIJNGJ_00117 Outer membrane protein OprM	6.13486e+09
FECIJNGJ_00989	FECIJNGJ_00989 Vitamin B12 transporter BtuB	6.11824e+09
FECIJNGJ_02998	FECIJNGJ_02998 hypothetical protein	6.05148e+09
FECIJNGJ_00134	FECIJNGJ_00134 hypothetical protein	6044394370
FECIJNGJ_01045	FECIJNGJ_01045 hypothetical protein	6010008724
FECIJNGJ_01733	FECIJNGJ_01733 Sulfate transporter CysZ	5.959e+09
FECIJNGJ_01604	FECIJNGJ_01604 Succinate dehydrogenase cytochrome b556 subunit	5.86352e+09
FECIJNGJ_04221	FECIJNGJ_04221 Long-chain fatty acid transport protein	5.86238e+09
FECIJNGJ_02833	FECIJNGJ_02833 hypothetical protein	5833206663
FECIJNGJ_02236	FECIJNGJ_02236 hypothetical protein	5.76609e+09
FECIJNGJ_02075	FECIJNGJ_02075 Pre-pro-metalloprotease PrtV	5685800839
FECIJNGJ_03786	FECIJNGJ_03786 hypothetical protein	5657458705
FECIJNGJ_01609	FECIJNGJ_01609 hypothetical protein	5583321291
FECIJNGJ_02889	FECIJNGJ_02889 Cytochrome c oxidase subunit 3	5.53207e+09
FECIJNGJ_01411	FECIJNGJ_01411 Outer membrane protein assembly factor BamA	5.48465e+09
FECIJNGJ_02622	FECIJNGJ_02622 Type 3 secretion system secretin	5454064566
FECIJNGJ_01488	FECIJNGJ_01488 hypothetical protein	5448985372
FECIJNGJ_02081	FECIJNGJ_02081 hypothetical protein	5424703400
FECIJNGJ_02915	FECIJNGJ_02915 hypothetical protein	5405599730
FECIJNGJ_01186	FECIJNGJ_01186 hypothetical protein	5.40465e+09
FECIJNGJ_00893	FECIJNGJ_00893 Putative alkyl/aryl-sulfatase YjcS	5.34509e+09
FECIJNGJ_00417	FECIJNGJ_00417 MltA-interacting protein	5336998223
FECIJNGJ_01943	FECIJNGJ_01943 hypothetical protein	5208362190
FECIJNGJ_00527	FECIJNGJ_00527 Cation efflux system protein CusA	5112040099
FECIJNGJ_02865	FECIJNGJ_02865 Thiol:disulfide interchange protein DsbA	5110268422
FECIJNGJ_03542	FECIJNGJ_03542 hypothetical protein	5.06824e+09
FECIJNGJ_01192	FECIJNGJ_01192 p-aminobenzoyl-glutamate transport protein	5.03401e+09
FECIJNGJ_01874	FECIJNGJ_01874 NADH-quinone oxidoreductase subunit M	5.0136e+09
FECIJNGJ_03050	FECIJNGJ_03050 hypothetical protein	4.97914e+09
FECIJNGJ_03447	FECIJNGJ_03447 Intermembrane transport protein YebT	4.94828e+09
FECIJNGJ_04014	FECIJNGJ_04014 hypothetical protein	4.84081e+09
FECIJNGJ_03942	FECIJNGJ_03942 hypothetical protein	4.83088e+09
FECIJNGJ_03259	FECIJNGJ_03259 hypothetical protein	4.80542e+09
FECIJNGJ_03323	FECIJNGJ_03323 hypothetical protein	4.78852e+09
FECIJNGJ_01163	FECIJNGJ_01163 hypothetical protein	4.78212e+09
FECIJNGJ_02371	FECIJNGJ_02371 hypothetical protein	4752392444
FECIJNGJ_02402	FECIJNGJ_02402 LPS-assembly protein LptD	4748799434
FECIJNGJ_03663	FECIJNGJ_03663 hypothetical protein	4725563435
FECIJNGJ_02047	FECIJNGJ_02047 Vitamin B12 transporter BtuB	4.67712e+09
FECIJNGJ_03033	FECIJNGJ_03033 Coenzyme A biosynthesis bifunctional protein CoaBC	4636055925
FECIJNGJ_01873	FECIJNGJ_01873 NADH-quinone oxidoreductase subunit L	4560061325
FECIJNGJ_03503	FECIJNGJ_03503 hypothetical protein	4.53785e+09
FECIJNGJ_01492	FECIJNGJ_01492 putative protein	4.46762e+09
FECIJNGJ_02854	FECIJNGJ_02854 hypothetical protein	4456703459
FECIJNGJ_04127	FECIJNGJ_04127 60 kDa chaperonin	4.34597e+09
FECIJNGJ_01253	FECIJNGJ_01253 Cytochrome bo(3) ubiquinol oxidase subunit 1	4.32929e+09
FECIJNGJ_03818	FECIJNGJ_03818 hypothetical protein	4291318177
FECIJNGJ_01620	FECIJNGJ_01620 hypothetical protein	4.26787e+09
FECIJNGJ_01445	FECIJNGJ_01445 hypothetical protein	4267140164
FECIJNGJ_05024	FECIJNGJ_05024 Na(+)-translocating NADH-quinone reductase subunit E	4262616564
FECIJNGJ_01546	FECIJNGJ_01546 50S ribosomal protein L3 glutamine methyltransferase	4231962700
FECIJNGJ_03235	FECIJNGJ_03235 Putative transport protein YdiK	4205484677
FECIJNGJ_01801	FECIJNGJ_01801 hypothetical protein	4.18326e+09
FECIJNGJ_00330	FECIJNGJ_00330 Sensor histidine kinase RcsC	4.18185e+09
FECIJNGJ_01910	FECIJNGJ_01910 hypothetical protein	4.17802e+09
FECIJNGJ_01073	FECIJNGJ_01073 hypothetical protein	4.17625e+09
FECIJNGJ_00316	FECIJNGJ_00316 Secretin GspD	4176203913
FECIJNGJ_00831	FECIJNGJ_00831 hypothetical protein	4157024524
FECIJNGJ_04468	FECIJNGJ_04468 L-cystine uptake protein TcyP	4.13244e+09
FECIJNGJ_03456	FECIJNGJ_03456 hypothetical protein	4108246145
FECIJNGJ_01811	FECIJNGJ_01811 hypothetical protein	4.05835e+09
FECIJNGJ_04511	FECIJNGJ_04511 hypothetical protein	4.04239e+09
FECIJNGJ_03094	FECIJNGJ_03094 hypothetical protein	3964681128
FECIJNGJ_00238	FECIJNGJ_00238 Vitamin B12 transporter BtuB	3919768131
FECIJNGJ_00339	FECIJNGJ_00339 hypothetical protein	3888134336
FECIJNGJ_04210	FECIJNGJ_04210 High-affinity proline transporter PutP	3.88549e+09
FECIJNGJ_04115	FECIJNGJ_04115 hypothetical protein	3885109081
FECIJNGJ_00430	FECIJNGJ_00430 Heme transporter BhuA	3.85908e+09
FECIJNGJ_03633	FECIJNGJ_03633 hypothetical protein	3817511749
FECIJNGJ_04616	FECIJNGJ_04616 hypothetical protein	3796407016
FECIJNGJ_01306	FECIJNGJ_01306 Oxaloacetate decarboxylase beta chain	3.79335e+09
FECIJNGJ_02281	FECIJNGJ_02281 3-hydroxydecanoyl-[acyl-carrier-protein] dehydratase	3792031216
FECIJNGJ_02140	FECIJNGJ_02140 putative protein	3651779038
FECIJNGJ_00137	FECIJNGJ_00137 hypothetical protein	3651699687
FECIJNGJ_02941	FECIJNGJ_02941 Membrane protein insertase YidC	3649671278
FECIJNGJ_01654	FECIJNGJ_01654 Fimbrial protein	3.628e+09
FECIJNGJ_02586	FECIJNGJ_02586 hypothetical protein	3626084088
FECIJNGJ_04437	FECIJNGJ_04437 hypothetical protein	3.5746e+09
FECIJNGJ_03187	FECIJNGJ_03187 Histidine ammonia-lyase	3553718420
FECIJNGJ_02343	FECIJNGJ_02343 hypothetical protein	3501639040
FECIJNGJ_05123	FECIJNGJ_05123 hypothetical protein	3.42719e+09
FECIJNGJ_00214	FECIJNGJ_00214 Multidrug export protein AcrF	3.42329e+09
FECIJNGJ_02177	FECIJNGJ_02177 Hercynine oxygenase	3.42105e+09
FECIJNGJ_00265	FECIJNGJ_00265 hypothetical protein	3.37589e+09
FECIJNGJ_03449	FECIJNGJ_03449 Intermembrane transport protein YebT	3302117119
FECIJNGJ_02184	FECIJNGJ_02184 hypothetical protein	3.26833e+09
FECIJNGJ_00956	FECIJNGJ_00956 hypothetical protein	3.20978e+09
FECIJNGJ_03168	FECIJNGJ_03168 Histidine biosynthesis bifunctional protein HisB	3206121698
FECIJNGJ_01415	FECIJNGJ_01415 Phosphatidate cytidylyltransferase	3190652986
FECIJNGJ_04607	FECIJNGJ_04607 hypothetical protein	3.1893e+09
FECIJNGJ_01245	FECIJNGJ_01245 hypothetical protein	3176168068
FECIJNGJ_01591	FECIJNGJ_01591 Mercuric reductase	3154919772
FECIJNGJ_01176	FECIJNGJ_01176 hypothetical protein	3.14088e+09
FECIJNGJ_03692	FECIJNGJ_03692 hypothetical protein	3107400606
FECIJNGJ_04119	FECIJNGJ_04119 Anhydromuropeptide permease	3097020688
FECIJNGJ_00515	FECIJNGJ_00515 hypothetical protein	3.03324e+09
FECIJNGJ_03012	FECIJNGJ_03012 Proton/glutamate-aspartate symporter	3.02751e+09
FECIJNGJ_02472	FECIJNGJ_02472 Cobalt-zinc-cadmium resistance protein CzcA	3.0208e+09
FECIJNGJ_01191	FECIJNGJ_01191 Ferrichrome outer membrane transporter/phage receptor	3006565529
FECIJNGJ_01869	FECIJNGJ_01869 NADH-quinone oxidoreductase subunit H	3.00355e+09
FECIJNGJ_01720	FECIJNGJ_01720 Peptide methionine sulfoxide reductase MsrB	2.96068e+09
FECIJNGJ_04465	FECIJNGJ_04465 hypothetical protein	2.95525e+09
FECIJNGJ_01701	FECIJNGJ_01701 Serine endoprotease DegS	2.88944e+09
FECIJNGJ_03431	FECIJNGJ_03431 hypothetical protein	2.8426e+09
FECIJNGJ_01095	FECIJNGJ_01095 hypothetical protein	2836088666
FECIJNGJ_01367	FECIJNGJ_01367 hypothetical protein	2828632040
FECIJNGJ_02194	FECIJNGJ_02194 Tol-Pal system protein TolR	2814218177
FECIJNGJ_00723	FECIJNGJ_00723 Vitamin B12 transporter BtuB	2.79029e+09
FECIJNGJ_00249	FECIJNGJ_00249 hypothetical protein	2.77908e+09
FECIJNGJ_04317	FECIJNGJ_04317 hypothetical protein	2.73845e+09
FECIJNGJ_03721	FECIJNGJ_03721 Cytochrome bd-II ubiquinol oxidase subunit 1	2.73178e+09
FECIJNGJ_04883	FECIJNGJ_04883 hypothetical protein	2693050744
FECIJNGJ_03724	FECIJNGJ_03724 Pantothenate precursors transporter PanS	2.68066e+09
FECIJNGJ_02604	FECIJNGJ_02604 RNA-binding protein Hfq	2662482650
FECIJNGJ_02268	FECIJNGJ_02268 putative lipid II flippase MurJ	2.65802e+09
FECIJNGJ_02175	FECIJNGJ_02175 hypothetical protein	2646104277
FECIJNGJ_04233	FECIJNGJ_04233 hypothetical protein	2.63926e+09
FECIJNGJ_03953	FECIJNGJ_03953 Protease HtpX	2632810035
FECIJNGJ_00065	FECIJNGJ_00065 Neutral protease	2632301020
FECIJNGJ_03726	FECIJNGJ_03726 hypothetical protein	2628103262
FECIJNGJ_00975	FECIJNGJ_00975 hypothetical protein	2628007800
FECIJNGJ_01453	FECIJNGJ_01453 hypothetical protein	2.62537e+09
FECIJNGJ_02659	FECIJNGJ_02659 hypothetical protein	2622387518
FECIJNGJ_04281	FECIJNGJ_04281 hypothetical protein	2.62079e+09
FECIJNGJ_03494	FECIJNGJ_03494 hypothetical protein	2611666486
FECIJNGJ_00228	FECIJNGJ_00228 Lipoprotein-releasing system transmembrane protein LolE	2591045613
FECIJNGJ_01101	FECIJNGJ_01101 Cobalt-zinc-cadmium resistance protein CzcA	2.55189e+09
FECIJNGJ_04922	FECIJNGJ_04922 Inner membrane protein YhaI	2527664141
FECIJNGJ_05110	FECIJNGJ_05110 Modulator of FtsH protease YccA	2494629728
FECIJNGJ_03251	FECIJNGJ_03251 hypothetical protein	2493380332
FECIJNGJ_02993	FECIJNGJ_02993 hypothetical protein	2478990515
FECIJNGJ_04377	FECIJNGJ_04377 hypothetical protein	2475665959
FECIJNGJ_01487	FECIJNGJ_01487 Outer membrane protein assembly factor BamA	2.46226e+09
FECIJNGJ_04242	FECIJNGJ_04242 Na(+)/H(+) antiporter NhaA	2460364428
FECIJNGJ_00291	FECIJNGJ_00291 hypothetical protein	2442794085
FECIJNGJ_00150	FECIJNGJ_00150 hypothetical protein	2440400946
FECIJNGJ_05013	FECIJNGJ_05013 hypothetical protein	2.43522e+09
FECIJNGJ_00280	FECIJNGJ_00280 Tol-Pal system protein TolQ	2.42651e+09
FECIJNGJ_03006	FECIJNGJ_03006 hypothetical protein	2.36081e+09
FECIJNGJ_01111	FECIJNGJ_01111 putative protease SohB	2335388665
FECIJNGJ_04983	FECIJNGJ_04983 hypothetical protein	2.32849e+09
FECIJNGJ_03594	FECIJNGJ_03594 hypothetical protein	2309316630
FECIJNGJ_01254	FECIJNGJ_01254 Cytochrome bo(3) ubiquinol oxidase subunit 2	2.30627e+09
FECIJNGJ_01879	FECIJNGJ_01879 Hydroxyacylglutathione hydrolase	2.29311e+09
FECIJNGJ_04139	FECIJNGJ_04139 Coniferyl aldehyde dehydrogenase	2.25911e+09
FECIJNGJ_03215	FECIJNGJ_03215 hypothetical protein	2.2527e+09
FECIJNGJ_01226	FECIJNGJ_01226 Cytochrome c-type biogenesis protein CcmE	2235973836
FECIJNGJ_03418	FECIJNGJ_03418 hypothetical protein	2213864213
FECIJNGJ_01146	FECIJNGJ_01146 hypothetical protein	2.19531e+09
FECIJNGJ_01812	FECIJNGJ_01812 Lipopolysaccharide export system permease protein LptG	2.18494e+09
FECIJNGJ_00119	FECIJNGJ_00119 Efflux pump membrane transporter BepG	2178942420
FECIJNGJ_01964	FECIJNGJ_01964 hypothetical protein	2168586314
FECIJNGJ_03582	FECIJNGJ_03582 hypothetical protein	2166913245
FECIJNGJ_04047	FECIJNGJ_04047 Putative aminotransferase/MSMEI_6121	2166050852
FECIJNGJ_00251	FECIJNGJ_00251 hypothetical protein	2.16542e+09
FECIJNGJ_03188	FECIJNGJ_03188 Urocanate hydratase	2.15969e+09
FECIJNGJ_03731	FECIJNGJ_03731 N5-carboxyaminoimidazole ribonucleotide mutase	2.15674e+09
FECIJNGJ_01944	FECIJNGJ_01944 hypothetical protein	2134677594
FECIJNGJ_01863	FECIJNGJ_01863 NAD(P)H-quinone oxidoreductase subunit 3, chloroplastic	2120921602
FECIJNGJ_02624	FECIJNGJ_02624 hypothetical protein	2071924882
FECIJNGJ_04203	FECIJNGJ_04203 hypothetical protein	2059341860
FECIJNGJ_00848	FECIJNGJ_00848 hypothetical protein	2.01289e+09
FECIJNGJ_04794	FECIJNGJ_04794 hypothetical protein	1998335164
FECIJNGJ_01388	FECIJNGJ_01388 hypothetical protein	1.99621e+09
FECIJNGJ_04797	FECIJNGJ_04797 hypothetical protein	1.98573e+09
FECIJNGJ_03988	FECIJNGJ_03988 D-alanyl-D-alanine carboxypeptidase DacA	1.98013e+09
FECIJNGJ_02767	FECIJNGJ_02767 hypothetical protein	1.96886e+09
FECIJNGJ_00722	FECIJNGJ_00722 hypothetical protein	1944067971
FECIJNGJ_02643	FECIJNGJ_02643 hypothetical protein	1941919369
FECIJNGJ_03290	FECIJNGJ_03290 hypothetical protein	1916988877
FECIJNGJ_00320	FECIJNGJ_00320 Type II secretion system protein G	1.91037e+09
FECIJNGJ_01770	FECIJNGJ_01770 Virginiamycin B lyase	1861261601
FECIJNGJ_02361	FECIJNGJ_02361 Voltage-gated ClC-type chloride channel ClcB	1851012176
FECIJNGJ_02199	FECIJNGJ_02199 Swarming motility protein SwrC	1845063701
FECIJNGJ_01112	FECIJNGJ_01112 hypothetical protein	1837930498
FECIJNGJ_04286	FECIJNGJ_04286 Pesticin receptor	1.83516e+09
FECIJNGJ_02729	FECIJNGJ_02729 hypothetical protein	1830589382
FECIJNGJ_04384	FECIJNGJ_04384 Outer membrane protein TolC	1827912254
FECIJNGJ_01695	FECIJNGJ_01695 Ubiquinol-cytochrome c reductase iron-sulfur subunit	1.81044e+09
FECIJNGJ_03092	FECIJNGJ_03092 Toluene efflux pump membrane transporter TtgH	1.79724e+09
FECIJNGJ_03684	FECIJNGJ_03684 hypothetical protein	1793629682
FECIJNGJ_00353	FECIJNGJ_00353 Outer membrane lipoprotein Blc	1742966134
FECIJNGJ_01547	FECIJNGJ_01547 50S ribosomal protein L3 glutamine methyltransferase	1703649486
FECIJNGJ_02932	FECIJNGJ_02932 hypothetical protein	1699930674
FECIJNGJ_01189	FECIJNGJ_01189 hypothetical protein	1684286176
FECIJNGJ_05076	FECIJNGJ_05076 Amino-acid carrier protein AlsT	1.64883e+09
FECIJNGJ_02563	FECIJNGJ_02563 hypothetical protein	1628878226
FECIJNGJ_00721	FECIJNGJ_00721 Hercynine oxygenase	1616322191
FECIJNGJ_01269	FECIJNGJ_01269 hypothetical protein	1611955544
FECIJNGJ_04125	FECIJNGJ_04125 hypothetical protein	1607762787
FECIJNGJ_01048	FECIJNGJ_01048 Vitamin B12 transporter BtuB	1600055220
FECIJNGJ_02328	FECIJNGJ_02328 DNA-directed RNA polymerase subunit beta'	1574507848
FECIJNGJ_01250	FECIJNGJ_01250 hypothetical protein	1562710155
FECIJNGJ_01618	FECIJNGJ_01618 hypothetical protein	1.55685e+09
FECIJNGJ_02070	FECIJNGJ_02070 hypothetical protein	1.55241e+09
FECIJNGJ_01909	FECIJNGJ_01909 Outer membrane protein assembly factor BamB	1544324487
FECIJNGJ_01754	FECIJNGJ_01754 Outer-membrane lipoprotein LolB	1.54424e+09
FECIJNGJ_00496	FECIJNGJ_00496 hypothetical protein	1538169625
FECIJNGJ_01753	FECIJNGJ_01753 Beta-barrel assembly-enhancing protease	1.52135e+09
FECIJNGJ_05022	FECIJNGJ_05022 Na(+)-translocating NADH-quinone reductase subunit C	1.484e+09
FECIJNGJ_03514	FECIJNGJ_03514 Amino-acid carrier protein AlsT	1432406724
FECIJNGJ_00636	FECIJNGJ_00636 UDP-2,3-diacylglucosamine pyrophosphatase LpxG	1.4252e+09
FECIJNGJ_02428	FECIJNGJ_02428 RNA polymerase sigma factor RpoD	1395843223
FECIJNGJ_01674	FECIJNGJ_01674 Phospho-N-acetylmuramoyl-pentapeptide-transferase	1390783584
FECIJNGJ_01078	FECIJNGJ_01078 hypothetical protein	1384075376
FECIJNGJ_00359	FECIJNGJ_00359 hypothetical protein	1372888792
FECIJNGJ_03946	FECIJNGJ_03946 hypothetical protein	1.36532e+09
FECIJNGJ_03673	FECIJNGJ_03673 Phosphatidylglycerophosphatase A	1330904352
FECIJNGJ_04966	FECIJNGJ_04966 hypothetical protein	1.3244e+09
FECIJNGJ_01090	FECIJNGJ_01090 hypothetical protein	1314630456
FECIJNGJ_03182	FECIJNGJ_03182 hypothetical protein	1.3076e+09
FECIJNGJ_00389	FECIJNGJ_00389 hypothetical protein	1.30757e+09
FECIJNGJ_01500	FECIJNGJ_01500 hypothetical protein	1281943298
FECIJNGJ_03918	FECIJNGJ_03918 hypothetical protein	1274156942
FECIJNGJ_02423	FECIJNGJ_02423 Dihydroneopterin aldolase	1260894628
FECIJNGJ_04554	FECIJNGJ_04554 hypothetical protein	1243586534
FECIJNGJ_03130	FECIJNGJ_03130 hypothetical protein	1241101600
FECIJNGJ_04462	FECIJNGJ_04462 hypothetical protein	1221203134
FECIJNGJ_01682	FECIJNGJ_01682 Penicillin-binding protein activator LpoA	1200751388
FECIJNGJ_03181	FECIJNGJ_03181 hypothetical protein	1.20032e+09
FECIJNGJ_03617	FECIJNGJ_03617 hypothetical protein	1192364823
FECIJNGJ_01599	FECIJNGJ_01599 Dihydrolipoyllysine-residue succinyltransferase component of 2-oxoglutarate dehydrogenase complex	1191869883
FECIJNGJ_00853	FECIJNGJ_00853 hypothetical protein	1185122004
FECIJNGJ_01001	FECIJNGJ_01001 hypothetical protein	1179796146
FECIJNGJ_04108	FECIJNGJ_04108 hypothetical protein	1.16994e+09
FECIJNGJ_01882	FECIJNGJ_01882 Thiol:disulfide interchange protein DsbD	1164143770
FECIJNGJ_03943	FECIJNGJ_03943 Extracellular serine protease	1.14096e+09
FECIJNGJ_01410	FECIJNGJ_01410 hypothetical protein	1.13853e+09
FECIJNGJ_01102	FECIJNGJ_01102 Toluene efflux pump periplasmic linker protein TtgG	1.13623e+09
FECIJNGJ_01813	FECIJNGJ_01813 Lipopolysaccharide export system permease protein LptF	1.12666e+09
FECIJNGJ_04792	FECIJNGJ_04792 hypothetical protein	1.11656e+09
FECIJNGJ_04956	FECIJNGJ_04956 Na(+)/H(+) antiporter NhaA	1115081353
FECIJNGJ_04143	FECIJNGJ_04143 hypothetical protein	1.10323e+09
FECIJNGJ_01934	FECIJNGJ_01934 hypothetical protein	1086528779
FECIJNGJ_04838	FECIJNGJ_04838 hypothetical protein	1086204730
FECIJNGJ_04672	FECIJNGJ_04672 50S ribosomal protein L20	1070687760
FECIJNGJ_02186	FECIJNGJ_02186 Beta-barrel assembly-enhancing protease	1066068943
FECIJNGJ_04218	FECIJNGJ_04218 hypothetical protein	1.05503e+09
FECIJNGJ_00592	FECIJNGJ_00592 hypothetical protein	1046492456
FECIJNGJ_02953	FECIJNGJ_02953 ATP synthase subunit alpha	1.03768e+09
FECIJNGJ_02090	FECIJNGJ_02090 hypothetical protein	1.03306e+09
FECIJNGJ_02022	FECIJNGJ_02022 hypothetical protein	1.03217e+09
FECIJNGJ_01718	FECIJNGJ_01718 Magnesium transporter MgtE	1.01708e+09
FECIJNGJ_02197	FECIJNGJ_02197 hypothetical protein	1.01398e+09
FECIJNGJ_04373	FECIJNGJ_04373 hypothetical protein	1009259381
FECIJNGJ_02996	FECIJNGJ_02996 Phosphate-specific transport system accessory protein PhoU	1004959075
FECIJNGJ_03599	FECIJNGJ_03599 hypothetical protein	1004294064
FECIJNGJ_05059	FECIJNGJ_05059 hypothetical protein	994849507
FECIJNGJ_03846	FECIJNGJ_03846 hypothetical protein	9.9293e+08
FECIJNGJ_02162	FECIJNGJ_02162 Ion-translocating oxidoreductase complex subunit E	992104004
FECIJNGJ_03605	FECIJNGJ_03605 hypothetical protein	9.90514e+08
FECIJNGJ_02474	FECIJNGJ_02474 hypothetical protein	985237218
FECIJNGJ_02362	FECIJNGJ_02362 hypothetical protein	9.78239e+08
FECIJNGJ_03645	FECIJNGJ_03645 hypothetical protein	9.76751e+08
FECIJNGJ_03513	FECIJNGJ_03513 hypothetical protein	974549818
FECIJNGJ_01123	FECIJNGJ_01123 Peptidyl-prolyl cis-trans isomerase D	969023617
FECIJNGJ_03214	FECIJNGJ_03214 Small-conductance mechanosensitive channel	9.68631e+08
FECIJNGJ_04122	FECIJNGJ_04122 hypothetical protein	967469780
FECIJNGJ_02955	FECIJNGJ_02955 ATP synthase subunit beta	9.62507e+08
FECIJNGJ_03987	FECIJNGJ_03987 Endolytic peptidoglycan transglycosylase RlpA	953439338
FECIJNGJ_03329	FECIJNGJ_03329 hypothetical protein	952744936
FECIJNGJ_02412	FECIJNGJ_02412 hypothetical protein	951144679
FECIJNGJ_02817	FECIJNGJ_02817 Inner membrane protein YqiJ	9.49458e+08
FECIJNGJ_04160	FECIJNGJ_04160 hypothetical protein	945607354
FECIJNGJ_00310	FECIJNGJ_00310 hypothetical protein	9.40758e+08
FECIJNGJ_00204	FECIJNGJ_00204 hypothetical protein	928312913
FECIJNGJ_02883	FECIJNGJ_02883 hypothetical protein	928158441
FECIJNGJ_04202	FECIJNGJ_04202 hypothetical protein	927574043
FECIJNGJ_04618	FECIJNGJ_04618 Imidazolonepropionase	9.24415e+08
FECIJNGJ_03705	FECIJNGJ_03705 hypothetical protein	922583931
FECIJNGJ_02191	FECIJNGJ_02191 Arginine deiminase	9.18538e+08
FECIJNGJ_00230	FECIJNGJ_00230 Lipoprotein-releasing system transmembrane protein LolE	916817469
FECIJNGJ_02271	FECIJNGJ_02271 Adaptive-response sensory-kinase SasA	916306885
FECIJNGJ_03624	FECIJNGJ_03624 hypothetical protein	9.03692e+08
FECIJNGJ_03352	FECIJNGJ_03352 hypothetical protein	9.02596e+08
FECIJNGJ_01918	FECIJNGJ_01918 Nucleoside diphosphate kinase	8.97926e+08
FECIJNGJ_03932	FECIJNGJ_03932 Adaptive-response sensory-kinase SasA	8.84057e+08
FECIJNGJ_01435	FECIJNGJ_01435 Dipeptidyl-peptidase 5	8.81497e+08
FECIJNGJ_04235	FECIJNGJ_04235 hypothetical protein	8.78692e+08
FECIJNGJ_02166	FECIJNGJ_02166 hypothetical protein	874431730
FECIJNGJ_01707	FECIJNGJ_01707 hypothetical protein	872480118
FECIJNGJ_04455	FECIJNGJ_04455 O-succinylhomoserine sulfhydrylase	869859966
FECIJNGJ_02038	FECIJNGJ_02038 hypothetical protein	8.63357e+08
FECIJNGJ_03097	FECIJNGJ_03097 Phytoene desaturase (lycopene-forming)	862787622
FECIJNGJ_02324	FECIJNGJ_02324 Elongation factor Tu	8.56904e+08
FECIJNGJ_02295	FECIJNGJ_02295 50S ribosomal protein L17	856303516
FECIJNGJ_01142	FECIJNGJ_01142 Glutathione amide reductase	8.54501e+08
FECIJNGJ_04598	FECIJNGJ_04598 hypothetical protein	849156984
FECIJNGJ_03612	FECIJNGJ_03612 hypothetical protein	8.47952e+08
FECIJNGJ_02913	FECIJNGJ_02913 Multidrug resistance protein MdtA	8.36963e+08
FECIJNGJ_03372	FECIJNGJ_03372 hypothetical protein	8.36806e+08
FECIJNGJ_00703	FECIJNGJ_00703 Protein QmcA	833106084
FECIJNGJ_01436	FECIJNGJ_01436 Dipeptidyl-peptidase 5	8.29519e+08
FECIJNGJ_01872	FECIJNGJ_01872 NADH-quinone oxidoreductase subunit K	829098413
FECIJNGJ_03611	FECIJNGJ_03611 Phosphate-binding protein PstS	819004824
FECIJNGJ_03591	FECIJNGJ_03591 putative iron export permease protein FetB	816989412
FECIJNGJ_01657	FECIJNGJ_01657 Type 4 prepilin-like proteins leader peptide-processing enzyme	813892134
FECIJNGJ_02079	FECIJNGJ_02079 multidrug efflux RND transporter permease subunit OqxB27	809181159
FECIJNGJ_04640	FECIJNGJ_04640 hypothetical protein	7.95611e+08
FECIJNGJ_00282	FECIJNGJ_00282 Lipid A export ATP-binding/permease protein MsbA	7.94007e+08
FECIJNGJ_01737	FECIJNGJ_01737 hypothetical protein	7.92852e+08
FECIJNGJ_01155	FECIJNGJ_01155 putative metal-dependent hydrolase YjjV	787445172
FECIJNGJ_04034	FECIJNGJ_04034 Apolipoprotein N-acyltransferase	784823675
FECIJNGJ_00685	FECIJNGJ_00685 Cobalt-zinc-cadmium resistance protein CzcC	7.83675e+08
FECIJNGJ_00333	FECIJNGJ_00333 hypothetical protein	7.82931e+08
FECIJNGJ_02908	FECIJNGJ_02908 Peptide deformylase	781249568
FECIJNGJ_03292	FECIJNGJ_03292 HTH-type transcriptional regulator DmlR	779841402
FECIJNGJ_00838	FECIJNGJ_00838 hypothetical protein	775267072
FECIJNGJ_01334	FECIJNGJ_01334 hypothetical protein	775069573
FECIJNGJ_03720	FECIJNGJ_03720 Cytochrome bd-II ubiquinol oxidase subunit 2	765279996
FECIJNGJ_01325	FECIJNGJ_01325 hypothetical protein	762586685
FECIJNGJ_00454	FECIJNGJ_00454 hypothetical protein	760278510
FECIJNGJ_04985	FECIJNGJ_04985 hypothetical protein	760180774
FECIJNGJ_01875	FECIJNGJ_01875 NADH-quinone oxidoreductase subunit N	759030144
FECIJNGJ_05077	FECIJNGJ_05077 hypothetical protein	758171124
FECIJNGJ_03527	FECIJNGJ_03527 hypothetical protein	7.53312e+08
FECIJNGJ_02050	FECIJNGJ_02050 hypothetical protein	7.52156e+08
FECIJNGJ_00103	FECIJNGJ_00103 hypothetical protein	7.49102e+08
FECIJNGJ_00357	FECIJNGJ_00357 hypothetical protein	731087886
FECIJNGJ_02200	FECIJNGJ_02200 Multidrug resistance protein MdtA	728598526
FECIJNGJ_03860	FECIJNGJ_03860 hypothetical protein	715957520
FECIJNGJ_03255	FECIJNGJ_03255 hypothetical protein	715756777
FECIJNGJ_00899	FECIJNGJ_00899 Putative alkyl/aryl-sulfatase YjcS	714660900
FECIJNGJ_04649	FECIJNGJ_04649 DNA gyrase subunit A	7.1001e+08
FECIJNGJ_03962	FECIJNGJ_03962 Peptide methionine sulfoxide reductase MsrA	707832320
FECIJNGJ_03844	FECIJNGJ_03844 NAD(P) transhydrogenase subunit alpha	705249361
FECIJNGJ_01390	FECIJNGJ_01390 hypothetical protein	7.03247e+08
FECIJNGJ_01337	FECIJNGJ_01337 hypothetical protein	7.01021e+08
FECIJNGJ_02215	FECIJNGJ_02215 Multidrug export protein MepA	698940869
FECIJNGJ_01582	FECIJNGJ_01582 hypothetical protein	693093568
FECIJNGJ_00312	FECIJNGJ_00312 Electron transfer flavoprotein-ubiquinone oxidoreductase	6.92559e+08
FECIJNGJ_00866	FECIJNGJ_00866 hypothetical protein	687770424
FECIJNGJ_04120	FECIJNGJ_04120 Anhydromuropeptide permease	682613235
FECIJNGJ_03010	FECIJNGJ_03010 4-hydroxybenzoate octaprenyltransferase	679166426
FECIJNGJ_03436	FECIJNGJ_03436 hypothetical protein	679132749
FECIJNGJ_04545	FECIJNGJ_04545 RNA polymerase sigma-H factor	679120483
FECIJNGJ_03882	FECIJNGJ_03882 Blue copper oxidase CueO	677307038
FECIJNGJ_01228	FECIJNGJ_01228 Heme exporter protein C	6.76726e+08
FECIJNGJ_01530	FECIJNGJ_01530 hypothetical protein	6.71579e+08
FECIJNGJ_00363	FECIJNGJ_00363 hypothetical protein	669340395
FECIJNGJ_04058	FECIJNGJ_04058 hypothetical protein	669202539
FECIJNGJ_02429	FECIJNGJ_02429 Diacylglycerol kinase	664983590
FECIJNGJ_04581	FECIJNGJ_04581 hypothetical protein	664964302
FECIJNGJ_00497	FECIJNGJ_00497 hypothetical protein	659585797
FECIJNGJ_03327	FECIJNGJ_03327 Beta-alanine--pyruvate aminotransferase	6.52865e+08
FECIJNGJ_03007	FECIJNGJ_03007 Phosphate regulon sensor protein PhoR	651863269
FECIJNGJ_02655	FECIJNGJ_02655 hypothetical protein	648957267
FECIJNGJ_00743	FECIJNGJ_00743 High frequency lysogenization protein HflD	644735211
FECIJNGJ_03770	FECIJNGJ_03770 hypothetical protein	639750326
FECIJNGJ_03448	FECIJNGJ_03448 hypothetical protein	637552904
FECIJNGJ_02565	FECIJNGJ_02565 Serine/threonine-protein kinase PknD	632407303
FECIJNGJ_02504	FECIJNGJ_02504 hypothetical protein	6.26277e+08
FECIJNGJ_00309	FECIJNGJ_00309 hypothetical protein	625817320
FECIJNGJ_01516	FECIJNGJ_01516 Monoacylglycerol lipase	6.24728e+08
FECIJNGJ_00891	FECIJNGJ_00891 hypothetical protein	620285411
FECIJNGJ_02625	FECIJNGJ_02625 hypothetical protein	618438866
FECIJNGJ_02037	FECIJNGJ_02037 hypothetical protein	6.16519e+08
FECIJNGJ_00398	FECIJNGJ_00398 hypothetical protein	615065743
FECIJNGJ_00705	FECIJNGJ_00705 Cobalt-zinc-cadmium resistance protein CzcA	6.14769e+08
FECIJNGJ_02614	FECIJNGJ_02614 Phosphatidylserine decarboxylase proenzyme	613332505
FECIJNGJ_02962	FECIJNGJ_02962 Ubiquinone biosynthesis O-methyltransferase, mitochondrial	6.1016e+08
FECIJNGJ_05067	FECIJNGJ_05067 hypothetical protein	607763214
FECIJNGJ_01937	FECIJNGJ_01937 hypothetical protein	607489785
FECIJNGJ_02285	FECIJNGJ_02285 Inner membrane transport protein YajR	606031864
FECIJNGJ_01093	FECIJNGJ_01093 hypothetical protein	6.04582e+08
FECIJNGJ_02299	FECIJNGJ_02299 30S ribosomal protein S13	604166469
FECIJNGJ_01663	FECIJNGJ_01663 Protein translocase subunit SecA	600227696
FECIJNGJ_01144	FECIJNGJ_01144 hypothetical protein	5.93373e+08
FECIJNGJ_01309	FECIJNGJ_01309 oxaloacetate decarboxylase gamma chain	592009538
FECIJNGJ_01626	FECIJNGJ_01626 hypothetical protein	590709825
FECIJNGJ_00195	FECIJNGJ_00195 hypothetical protein	5.83599e+08
FECIJNGJ_03976	FECIJNGJ_03976 hypothetical protein	582336740
FECIJNGJ_04994	FECIJNGJ_04994 Outer membrane lipoprotein RcsF	580099092
FECIJNGJ_04744	FECIJNGJ_04744 hypothetical protein	575673620
FECIJNGJ_00256	FECIJNGJ_00256 hypothetical protein	572356433
FECIJNGJ_03816	FECIJNGJ_03816 hypothetical protein	562622826
FECIJNGJ_01950	FECIJNGJ_01950 hypothetical protein	557906640
FECIJNGJ_04567	FECIJNGJ_04567 Undecaprenyl-diphosphatase	550626294
FECIJNGJ_02568	FECIJNGJ_02568 Actin cross-linking toxin VgrG1	547549516
FECIJNGJ_05097	FECIJNGJ_05097 Pesticin receptor	543709779
FECIJNGJ_03737	FECIJNGJ_03737 Na(+)/H(+) antiporter subunit C	5.43487e+08
FECIJNGJ_05010	FECIJNGJ_05010 hypothetical protein	541206423
FECIJNGJ_01444	FECIJNGJ_01444 Adaptive-response sensory-kinase SasA	534355050
FECIJNGJ_03826	FECIJNGJ_03826 Inner membrane transport permease YadH	5.34154e+08
FECIJNGJ_01687	FECIJNGJ_01687 Protein LemA	532535215
FECIJNGJ_01143	FECIJNGJ_01143 hypothetical protein	5.30883e+08
FECIJNGJ_03792	FECIJNGJ_03792 Ferric uptake regulation protein	5.24714e+08
FECIJNGJ_02688	FECIJNGJ_02688 hypothetical protein	524014140
FECIJNGJ_04166	FECIJNGJ_04166 hypothetical protein	5.2244e+08
FECIJNGJ_04561	FECIJNGJ_04561 GTP pyrophosphokinase	5.20549e+08
FECIJNGJ_02959	FECIJNGJ_02959 hypothetical protein	5.18803e+08
FECIJNGJ_02309	FECIJNGJ_02309 50S ribosomal protein L5	515991836
FECIJNGJ_01865	FECIJNGJ_01865 NADH-quinone oxidoreductase subunit C/D	5.09112e+08
FECIJNGJ_02153	FECIJNGJ_02153 hypothetical protein	507292144
FECIJNGJ_01592	FECIJNGJ_01592 hypothetical protein	504751252
FECIJNGJ_04452	FECIJNGJ_04452 Cell division protein DedD	502245783
FECIJNGJ_03198	FECIJNGJ_03198 hypothetical protein	501086276
FECIJNGJ_03572	FECIJNGJ_03572 3-phenylpropionate-dihydrodiol/cinnamic acid-dihydrodiol dehydrogenase	498682511
FECIJNGJ_03631	FECIJNGJ_03631 hypothetical protein	493689781
FECIJNGJ_04124	FECIJNGJ_04124 Cyclopropane-fatty-acyl-phospholipid synthase	493095941
FECIJNGJ_01601	FECIJNGJ_01601 Succinate dehydrogenase iron-sulfur subunit	491642067
FECIJNGJ_03566	FECIJNGJ_03566 hypothetical protein	4.90787e+08
FECIJNGJ_03711	FECIJNGJ_03711 Catalase-peroxidase 2	4.89519e+08
FECIJNGJ_02897	FECIJNGJ_02897 Protein YrdA	4.86974e+08
FECIJNGJ_04023	FECIJNGJ_04023 Curli production assembly/transport component CsgG	483796344
FECIJNGJ_01749	FECIJNGJ_01749 Cadmium, cobalt and zinc/H(+)-K(+) antiporter	482815366
FECIJNGJ_04243	FECIJNGJ_04243 hypothetical protein	4.81571e+08
FECIJNGJ_03023	FECIJNGJ_03023 hypothetical protein	480354994
FECIJNGJ_04984	FECIJNGJ_04984 hypothetical protein	4.78447e+08
FECIJNGJ_01602	FECIJNGJ_01602 Succinate dehydrogenase flavoprotein subunit	476957593
FECIJNGJ_00306	FECIJNGJ_00306 Nucleoid occlusion factor SlmA	476811135
FECIJNGJ_03999	FECIJNGJ_03999 Bacterial leucyl aminopeptidase	4.7351e+08
FECIJNGJ_02052	FECIJNGJ_02052 hypothetical protein	472606830
FECIJNGJ_02165	FECIJNGJ_02165 hypothetical protein	469144746
FECIJNGJ_00952	FECIJNGJ_00952 hypothetical protein	466185039
FECIJNGJ_04385	FECIJNGJ_04385 Leukotoxin export ATP-binding protein LtxB	465668106
FECIJNGJ_00965	FECIJNGJ_00965 hypothetical protein	4.6127e+08
FECIJNGJ_01594	FECIJNGJ_01594 S-methyl-5'-thioadenosine phosphorylase	459661878
FECIJNGJ_00191	FECIJNGJ_00191 hypothetical protein	451353290
FECIJNGJ_02982	FECIJNGJ_02982 Na(+)/H(+) antiporter NhaP	449785219
FECIJNGJ_02164	FECIJNGJ_02164 hypothetical protein	444983578
FECIJNGJ_02882	FECIJNGJ_02882 hypothetical protein	437892054
FECIJNGJ_03320	FECIJNGJ_03320 Inner membrane protein YccF	433581968
FECIJNGJ_03177	FECIJNGJ_03177 Protein-export protein SecB	430054576
FECIJNGJ_04253	FECIJNGJ_04253 hypothetical protein	429334116
FECIJNGJ_04669	FECIJNGJ_04669 Threonine--tRNA ligase	428930940
FECIJNGJ_01772	FECIJNGJ_01772 hypothetical protein	4.24626e+08
FECIJNGJ_00114	FECIJNGJ_00114 hypothetical protein	423824140
FECIJNGJ_04165	FECIJNGJ_04165 hypothetical protein	4.23575e+08
FECIJNGJ_01037	FECIJNGJ_01037 hypothetical protein	422446044
FECIJNGJ_01225	FECIJNGJ_01225 Cytochrome c-type biogenesis protein CcmF	4.21659e+08
FECIJNGJ_02208	FECIJNGJ_02208 hypothetical protein	417481790
FECIJNGJ_02105	FECIJNGJ_02105 Tol-Pal system protein TolB	4.1333e+08
FECIJNGJ_03689	FECIJNGJ_03689 hypothetical protein	409885293
FECIJNGJ_01009	FECIJNGJ_01009 hypothetical protein	408167896
FECIJNGJ_00470	FECIJNGJ_00470 hypothetical protein	408134610
FECIJNGJ_03225	FECIJNGJ_03225 tRNA sulfurtransferase	4.05954e+08
FECIJNGJ_02383	FECIJNGJ_02383 hypothetical protein	402371330
FECIJNGJ_01404	FECIJNGJ_01404 hypothetical protein	396507119
FECIJNGJ_02743	FECIJNGJ_02743 Nitrate/nitrite transporter NrtP	394501523
FECIJNGJ_00713	FECIJNGJ_00713 hypothetical protein	3.92969e+08
FECIJNGJ_02983	FECIJNGJ_02983 Inner membrane protein YqjF	391280220
FECIJNGJ_01039	FECIJNGJ_01039 hypothetical protein	380986631
FECIJNGJ_03985	FECIJNGJ_03985 Peptidoglycan glycosyltransferase MrdB	380334658
FECIJNGJ_01100	FECIJNGJ_01100 hypothetical protein	3.77653e+08
FECIJNGJ_05011	FECIJNGJ_05011 hypothetical protein	3.77351e+08
FECIJNGJ_03590	FECIJNGJ_03590 hypothetical protein	372871692
FECIJNGJ_04169	FECIJNGJ_04169 hypothetical protein	371604177
FECIJNGJ_04406	FECIJNGJ_04406 Ferredoxin-1	371286917
FECIJNGJ_03369	FECIJNGJ_03369 hypothetical protein	370011224
FECIJNGJ_03257	FECIJNGJ_03257 hypothetical protein	367693280
FECIJNGJ_04579	FECIJNGJ_04579 hypothetical protein	3.6666e+08
FECIJNGJ_00149	FECIJNGJ_00149 hypothetical protein	3.62511e+08
FECIJNGJ_03086	FECIJNGJ_03086 S-adenosylmethionine synthase	357002536
FECIJNGJ_02995	FECIJNGJ_02995 Phosphate import ATP-binding protein PstB	355736611
FECIJNGJ_01229	FECIJNGJ_01229 Heme exporter protein B	354374827
FECIJNGJ_00801	FECIJNGJ_00801 hypothetical protein	349884520
FECIJNGJ_01481	FECIJNGJ_01481 hypothetical protein	349802500
FECIJNGJ_02245	FECIJNGJ_02245 Efflux pump membrane transporter BepE	347179872
FECIJNGJ_02631	FECIJNGJ_02631 Sensor histidine kinase RcsC	3.46462e+08
FECIJNGJ_01462	FECIJNGJ_01462 Exodeoxyribonuclease 7 large subunit	345601868
FECIJNGJ_03992	FECIJNGJ_03992 Long-chain-fatty-acid--CoA ligase FadD15	344454841
FECIJNGJ_04793	FECIJNGJ_04793 hypothetical protein	342999010
FECIJNGJ_02071	FECIJNGJ_02071 Macrolide export ATP-binding/permease protein MacB	340865528
FECIJNGJ_00213	FECIJNGJ_00213 Multidrug resistance protein MdtA	3.38582e+08
FECIJNGJ_04529	FECIJNGJ_04529 hypothetical protein	3.36928e+08
FECIJNGJ_04551	FECIJNGJ_04551 Periplasmic serine endoprotease DegP	3.36837e+08
FECIJNGJ_03797	FECIJNGJ_03797 Chaperone protein DnaJ	336575571
FECIJNGJ_01162	FECIJNGJ_01162 hypothetical protein	335224804
FECIJNGJ_00327	FECIJNGJ_00327 hypothetical protein	334273922
FECIJNGJ_02292	FECIJNGJ_02292 hypothetical protein	334023804
FECIJNGJ_01973	FECIJNGJ_01973 Cytochrome b561	333923604
FECIJNGJ_03368	FECIJNGJ_03368 Rhomboid protease GlpG	331589921
FECIJNGJ_04204	FECIJNGJ_04204 hypothetical protein	329742368
FECIJNGJ_00227	FECIJNGJ_00227 Lipoprotein-releasing system transmembrane protein LolC	329419110
FECIJNGJ_02174	FECIJNGJ_02174 hypothetical protein	3.2832e+08
FECIJNGJ_03260	FECIJNGJ_03260 hypothetical protein	327564652
FECIJNGJ_02992	FECIJNGJ_02992 Protein SphX	323955202
FECIJNGJ_03814	FECIJNGJ_03814 Curli production assembly/transport component CsgG	322087040
FECIJNGJ_04198	FECIJNGJ_04198 hypothetical protein	3.20319e+08
FECIJNGJ_03531	FECIJNGJ_03531 hypothetical protein	316317330
FECIJNGJ_01807	FECIJNGJ_01807 Alcohol dehydrogenase [acceptor]	3.14339e+08
FECIJNGJ_02591	FECIJNGJ_02591 hypothetical protein	314086091
FECIJNGJ_03246	FECIJNGJ_03246 hypothetical protein	313089327
FECIJNGJ_03739	FECIJNGJ_03739 Na(+)/H(+) antiporter subunit A	309140679
FECIJNGJ_03256	FECIJNGJ_03256 hypothetical protein	3.08691e+08
FECIJNGJ_05118	FECIJNGJ_05118 Cobalt-zinc-cadmium resistance protein CzcA	308416752
FECIJNGJ_02464	FECIJNGJ_02464 Peptidase B	3.05584e+08
FECIJNGJ_01579	FECIJNGJ_01579 Dipeptidyl aminopeptidase BI	3.04816e+08
FECIJNGJ_04466	FECIJNGJ_04466 hypothetical protein	301190604
FECIJNGJ_01308	FECIJNGJ_01308 hypothetical protein	299676819
FECIJNGJ_02003	FECIJNGJ_02003 Polysialic acid transport protein KpsM	2.99123e+08
FECIJNGJ_02737	FECIJNGJ_02737 Molybdenum cofactor biosynthesis protein B	295573840
FECIJNGJ_04272	FECIJNGJ_04272 ATM1-type heavy metal exporter	2.95519e+08
FECIJNGJ_03796	FECIJNGJ_03796 Chaperone protein DnaK	2.95413e+08
FECIJNGJ_04969	FECIJNGJ_04969 Galactofuranosyltransferase GlfT2	2.95396e+08
FECIJNGJ_02912	FECIJNGJ_02912 Trk system potassium uptake protein TrkH	293319094
FECIJNGJ_02782	FECIJNGJ_02782 Respiratory nitrate reductase 1 gamma chain	291637933
FECIJNGJ_00259	FECIJNGJ_00259 hypothetical protein	291047418
FECIJNGJ_00344	FECIJNGJ_00344 Cytochrome b561	290314449
FECIJNGJ_00268	FECIJNGJ_00268 Respiratory nitrate reductase 2 gamma chain	289071939
FECIJNGJ_03421	FECIJNGJ_03421 Tol-Pal system protein TolR	288718122
FECIJNGJ_04150	FECIJNGJ_04150 hypothetical protein	287213964
FECIJNGJ_01479	FECIJNGJ_01479 hypothetical protein	285487417
FECIJNGJ_03504	FECIJNGJ_03504 hypothetical protein	2.8208e+08
FECIJNGJ_04477	FECIJNGJ_04477 Adaptive-response sensory-kinase SasA	280861716
FECIJNGJ_00128	FECIJNGJ_00128 hypothetical protein	280268805
FECIJNGJ_04111	FECIJNGJ_04111 hypothetical protein	278172194
FECIJNGJ_03733	FECIJNGJ_03733 Na(+)/H(+) antiporter subunit G	276732632
FECIJNGJ_03625	FECIJNGJ_03625 GlcNAc-binding protein A	272825570
FECIJNGJ_03523	FECIJNGJ_03523 Calcium-transporting ATPase 1	272175015
FECIJNGJ_02826	FECIJNGJ_02826 hypothetical protein	271897780
FECIJNGJ_02256	FECIJNGJ_02256 hypothetical protein	270699122
FECIJNGJ_02001	FECIJNGJ_02001 hypothetical protein	2.69506e+08
FECIJNGJ_03892	FECIJNGJ_03892 hypothetical protein	2.64639e+08
FECIJNGJ_04386	FECIJNGJ_04386 Type I secretion system membrane fusion protein PrsE	263469174
FECIJNGJ_02476	FECIJNGJ_02476 hypothetical protein	263447956
FECIJNGJ_02885	FECIJNGJ_02885 Protoheme IX farnesyltransferase	262801569
FECIJNGJ_03029	FECIJNGJ_03029 Nucleoid occlusion factor SlmA	260366923
FECIJNGJ_02300	FECIJNGJ_02300 50S ribosomal protein L36	259986990
FECIJNGJ_03306	FECIJNGJ_03306 Protein RarD	257648098
FECIJNGJ_00878	FECIJNGJ_00878 Butyryl-CoA dehydrogenase	257456827
FECIJNGJ_00367	FECIJNGJ_00367 Toluene efflux pump periplasmic linker protein TtgA	256201553
FECIJNGJ_04357	FECIJNGJ_04357 Beta-hexosaminidase	256187080
FECIJNGJ_03696	FECIJNGJ_03696 putative allantoin permease	2.55687e+08
FECIJNGJ_03596	FECIJNGJ_03596 DNA topoisomerase 4 subunit A	253002216
FECIJNGJ_00044	FECIJNGJ_00044 Acyl carrier protein	251836198
FECIJNGJ_03247	FECIJNGJ_03247 Cysteine synthase	250852355
FECIJNGJ_00576	FECIJNGJ_00576 hypothetical protein	250771935
FECIJNGJ_02067	FECIJNGJ_02067 Bicarbonate transporter BicA	249912426
FECIJNGJ_00362	FECIJNGJ_00362 2-methyl-1,2-propanediol dehydrogenase	2.49018e+08
FECIJNGJ_04205	FECIJNGJ_04205 hypothetical protein	248959272
FECIJNGJ_04048	FECIJNGJ_04048 hypothetical protein	248311182
FECIJNGJ_03078	FECIJNGJ_03078 Sec-independent protein translocase protein TatC	248167175
FECIJNGJ_00973	FECIJNGJ_00973 Putative multidrug resistance protein MdtD	247346438
FECIJNGJ_04312	FECIJNGJ_04312 hypothetical protein	247287121
FECIJNGJ_02822	FECIJNGJ_02822 Metalloprotease TldD	2.45119e+08
FECIJNGJ_00638	FECIJNGJ_00638 Cadmium-transporting ATPase	2.42741e+08
FECIJNGJ_01482	FECIJNGJ_01482 hypothetical protein	242564853
FECIJNGJ_04635	FECIJNGJ_04635 hypothetical protein	2.41973e+08
FECIJNGJ_01817	FECIJNGJ_01817 Valine--tRNA ligase	241845627
FECIJNGJ_04230	FECIJNGJ_04230 hypothetical protein	239512444
FECIJNGJ_01455	FECIJNGJ_01455 hypothetical protein	238811493
FECIJNGJ_04441	FECIJNGJ_04441 3-isopropylmalate dehydrogenase	236274393
FECIJNGJ_02896	FECIJNGJ_02896 Oligopeptidase A	235722200
FECIJNGJ_01283	FECIJNGJ_01283 hypothetical protein	234104523
FECIJNGJ_01159	FECIJNGJ_01159 Multidrug resistance protein Stp	233897798
FECIJNGJ_03975	FECIJNGJ_03975 Flavin prenyltransferase UbiX	233311269
FECIJNGJ_00526	FECIJNGJ_00526 hypothetical protein	2.32592e+08
FECIJNGJ_04388	FECIJNGJ_04388 UDP-N-acetylmuramoyl-tripeptide--D-alanyl-D-alanine ligase	232413383
FECIJNGJ_04449	FECIJNGJ_04449 Acetyl-coenzyme A carboxylase carboxyl transferase subunit beta	228767764
FECIJNGJ_04439	FECIJNGJ_04439 3-isopropylmalate dehydratase large subunit	228256212
FECIJNGJ_02834	FECIJNGJ_02834 hypothetical protein	225740616
FECIJNGJ_02553	FECIJNGJ_02553 50S ribosomal protein L9	224266530
FECIJNGJ_00113	FECIJNGJ_00113 Carboxylesterase A	222801488
FECIJNGJ_02810	FECIJNGJ_02810 Inner membrane protein YrbG	221717808
FECIJNGJ_02990	FECIJNGJ_02990 C4-dicarboxylate TRAP transporter large permease protein DctM	221555500
FECIJNGJ_02315	FECIJNGJ_02315 30S ribosomal protein S3	221502902
FECIJNGJ_03195	FECIJNGJ_03195 Organic hydroperoxide resistance protein OhrB	218303212
FECIJNGJ_00400	FECIJNGJ_00400 hypothetical protein	215606615
FECIJNGJ_01076	FECIJNGJ_01076 Leucine efflux protein	214022710
FECIJNGJ_03451	FECIJNGJ_03451 D-inositol-3-phosphate glycosyltransferase	211379384
FECIJNGJ_01504	FECIJNGJ_01504 hypothetical protein	2.09697e+08
FECIJNGJ_04089	FECIJNGJ_04089 hypothetical protein	209205180
FECIJNGJ_03736	FECIJNGJ_03736 Na(+)/H(+) antiporter subunit D	205911265
FECIJNGJ_02978	FECIJNGJ_02978 Decarboxylase NovR	2.03644e+08
FECIJNGJ_02085	FECIJNGJ_02085 Pyruvate dehydrogenase E1 component	203103659
FECIJNGJ_00206	FECIJNGJ_00206 hypothetical protein	2.0261e+08
FECIJNGJ_05060	FECIJNGJ_05060 hypothetical protein	202588050
FECIJNGJ_02229	FECIJNGJ_02229 Aminopeptidase YwaD	2.00992e+08
FECIJNGJ_00756	FECIJNGJ_00756 Coniferyl aldehyde dehydrogenase	200164637
FECIJNGJ_02988	FECIJNGJ_02988 Monocarboxylate 2-oxoacid-binding periplasmic protein	200076199
FECIJNGJ_03330	FECIJNGJ_03330 hypothetical protein	195034670
FECIJNGJ_04355	FECIJNGJ_04355 hypothetical protein	194418226
FECIJNGJ_03075	FECIJNGJ_03075 Phosphoribosyl-ATP pyrophosphatase	192086682
FECIJNGJ_01251	FECIJNGJ_01251 Cytochrome bo(3) ubiquinol oxidase subunit 4	189847766
FECIJNGJ_00862	FECIJNGJ_00862 hypothetical protein	1.8949e+08
FECIJNGJ_01693	FECIJNGJ_01693 Stringent starvation protein A	189370597
FECIJNGJ_04541	FECIJNGJ_04541 FAD assembly factor SdhE	188610240
FECIJNGJ_00724	FECIJNGJ_00724 Penicillin acylase 2 proenzyme	187717588
FECIJNGJ_04831	FECIJNGJ_04831 hypothetical protein	187539796
FECIJNGJ_03047	FECIJNGJ_03047 hypothetical protein	187330450
FECIJNGJ_04990	FECIJNGJ_04990 NAD-specific glutamate dehydrogenase	1.87284e+08
FECIJNGJ_01628	FECIJNGJ_01628 Cobalt-zinc-cadmium resistance protein CzcA	1.85896e+08
FECIJNGJ_01461	FECIJNGJ_01461 Inosine-5'-monophosphate dehydrogenase	185875016
FECIJNGJ_04222	FECIJNGJ_04222 hypothetical protein	185145329
FECIJNGJ_00902	FECIJNGJ_00902 hypothetical protein	183473308
FECIJNGJ_03073	FECIJNGJ_03073 putative protein kinase UbiB	183351448
FECIJNGJ_04991	FECIJNGJ_04991 Dihydroorotate dehydrogenase (quinone)	1.83294e+08
FECIJNGJ_05020	FECIJNGJ_05020 Na(+)-translocating NADH-quinone reductase subunit A	183039770
FECIJNGJ_04947	FECIJNGJ_04947 hypothetical protein	181937462
FECIJNGJ_03081	FECIJNGJ_03081 hypothetical protein	180525932
FECIJNGJ_04778	FECIJNGJ_04778 hypothetical protein	179576930
FECIJNGJ_05119	FECIJNGJ_05119 hypothetical protein	179552749
FECIJNGJ_03603	FECIJNGJ_03603 Polyphosphate kinase	178924700
FECIJNGJ_02121	FECIJNGJ_02121 hypothetical protein	178025844
FECIJNGJ_04353	FECIJNGJ_04353 L-fucose-proton symporter	1.77627e+08
FECIJNGJ_00895	FECIJNGJ_00895 Leucine-responsive regulatory protein	175965180
FECIJNGJ_04109	FECIJNGJ_04109 Copper-exporting P-type ATPase	175584281
FECIJNGJ_03740	FECIJNGJ_03740 Na(+)/H(+) antiporter subunit A	175222772
FECIJNGJ_00452	FECIJNGJ_00452 hypothetical protein	175088400
FECIJNGJ_02914	FECIJNGJ_02914 putative ABC transporter ATP-binding protein YknY	1.74923e+08
FECIJNGJ_04459	FECIJNGJ_04459 hypothetical protein	1.71698e+08
FECIJNGJ_03064	FECIJNGJ_03064 Cell division protein FtsN	170871514
FECIJNGJ_01069	FECIJNGJ_01069 AB hydrolase superfamily protein YdjP	170795430
FECIJNGJ_03845	FECIJNGJ_03845 NAD(P) transhydrogenase subunit beta	1.70716e+08
FECIJNGJ_04467	FECIJNGJ_04467 Thiol-disulfide oxidoreductase ResA	169965818
FECIJNGJ_02940	FECIJNGJ_02940 Membrane protein insertase YidC	1.691e+08
FECIJNGJ_05025	FECIJNGJ_05025 Na(+)-translocating NADH-quinone reductase subunit F	168918895
FECIJNGJ_03745	FECIJNGJ_03745 Outer membrane protein W	166450591
FECIJNGJ_00364	FECIJNGJ_00364 Vitamin B12 transporter BtuB	1.656e+08
FECIJNGJ_00075	FECIJNGJ_00075 hypothetical protein	1.65049e+08
FECIJNGJ_03847	FECIJNGJ_03847 hypothetical protein	164408924
FECIJNGJ_02786	FECIJNGJ_02786 Nitrate/nitrite sensor protein NarX	1.64302e+08
FECIJNGJ_03045	FECIJNGJ_03045 Cell division protein FtsX	163313670
FECIJNGJ_03614	FECIJNGJ_03614 hypothetical protein	1.62814e+08
FECIJNGJ_04659	FECIJNGJ_04659 Lipopolysaccharide assembly protein B	157831420
FECIJNGJ_03679	FECIJNGJ_03679 Vitamin B12 transporter BtuB	1.5771e+08
FECIJNGJ_00122	FECIJNGJ_00122 Tetracycline resistance protein, class C	156822232
FECIJNGJ_01912	FECIJNGJ_01912 4-hydroxy-3-methylbut-2-en-1-yl diphosphate synthase (flavodoxin)	156026636
FECIJNGJ_01380	FECIJNGJ_01380 hypothetical protein	155099390
FECIJNGJ_00599	FECIJNGJ_00599 hypothetical protein	154988857
FECIJNGJ_03980	FECIJNGJ_03980 Gamma-glutamyl phosphate reductase	154076540
FECIJNGJ_01846	FECIJNGJ_01846 putative protein	153476958
FECIJNGJ_03607	FECIJNGJ_03607 hypothetical protein	152818687
FECIJNGJ_04716	FECIJNGJ_04716 hypothetical protein	151084986
FECIJNGJ_01094	FECIJNGJ_01094 hypothetical protein	1.50858e+08
FECIJNGJ_03158	FECIJNGJ_03158 hypothetical protein	149301012
FECIJNGJ_01933	FECIJNGJ_01933 hypothetical protein	1.4724e+08
FECIJNGJ_02209	FECIJNGJ_02209 Hydroperoxy fatty acid reductase gpx1	146248374
FECIJNGJ_02554	FECIJNGJ_02554 hypothetical protein	146180052
FECIJNGJ_02284	FECIJNGJ_02284 Single-stranded DNA-binding protein	144946899
FECIJNGJ_02024	FECIJNGJ_02024 Transaldolase	144819920
FECIJNGJ_01966	FECIJNGJ_01966 Xaa-Pro dipeptidase	143155132
FECIJNGJ_00192	FECIJNGJ_00192 hypothetical protein	1.42521e+08
FECIJNGJ_00718	FECIJNGJ_00718 putative transporter	142020032
FECIJNGJ_03035	FECIJNGJ_03035 50S ribosomal protein L28	1.41115e+08
FECIJNGJ_02985	FECIJNGJ_02985 Bicyclomycin resistance protein	140037032
FECIJNGJ_01520	FECIJNGJ_01520 Protein RecA	1.39146e+08
FECIJNGJ_00225	FECIJNGJ_00225 hypothetical protein	138545160
FECIJNGJ_03743	FECIJNGJ_03743 Glutathionyl-hydroquinone reductase YqjG	1.3854e+08
FECIJNGJ_01868	FECIJNGJ_01868 NADH-quinone oxidoreductase subunit G	1.38026e+08
FECIJNGJ_03521	FECIJNGJ_03521 hypothetical protein	137648968
FECIJNGJ_01710	FECIJNGJ_01710 Lipopolysaccharide export system protein LptC	1.36751e+08
FECIJNGJ_02264	FECIJNGJ_02264 Lipoprotein signal peptidase	135834880
FECIJNGJ_02981	FECIJNGJ_02981 Glutathione-regulated potassium-efflux system protein KefC	135588196
FECIJNGJ_03744	FECIJNGJ_03744 Inner membrane protein YqjF	1.34985e+08
FECIJNGJ_01571	FECIJNGJ_01571 2-methoxy-6-polyprenyl-1,4-benzoquinol methylase, mitochondrial	133678543
FECIJNGJ_04634	FECIJNGJ_04634 hypothetical protein	133475912
FECIJNGJ_04961	FECIJNGJ_04961 hypothetical protein	131948545
FECIJNGJ_03648	FECIJNGJ_03648 hypothetical protein	129457920
FECIJNGJ_02327	FECIJNGJ_02327 30S ribosomal protein S12	1.28113e+08
FECIJNGJ_02322	FECIJNGJ_02322 30S ribosomal protein S10	1.27857e+08
FECIJNGJ_01556	FECIJNGJ_01556 Alkyl hydroperoxide reductase C	1.2745e+08
FECIJNGJ_02573	FECIJNGJ_02573 hypothetical protein	1.27392e+08
FECIJNGJ_05115	FECIJNGJ_05115 hypothetical protein	1.27156e+08
FECIJNGJ_02465	FECIJNGJ_02465 hypothetical protein	1.27078e+08
FECIJNGJ_01340	FECIJNGJ_01340 hypothetical protein	124673203
FECIJNGJ_04636	FECIJNGJ_04636 hypothetical protein	124052210
FECIJNGJ_02884	FECIJNGJ_02884 hypothetical protein	121830786
FECIJNGJ_04906	FECIJNGJ_04906 hypothetical protein	1.21825e+08
FECIJNGJ_01141	FECIJNGJ_01141 hypothetical protein	121575032
FECIJNGJ_02609	FECIJNGJ_02609 Bifunctional NAD(P)H-hydrate repair enzyme Nnr	1.20723e+08
FECIJNGJ_04370	FECIJNGJ_04370 2-C-methyl-D-erythritol 2,4-cyclodiphosphate synthase	120223984
FECIJNGJ_04527	FECIJNGJ_04527 hypothetical protein	120132496
FECIJNGJ_01478	FECIJNGJ_01478 Protein MtfA	118264126
FECIJNGJ_02228	FECIJNGJ_02228 hypothetical protein	118056034
FECIJNGJ_02308	FECIJNGJ_02308 30S ribosomal protein S14	117757784
FECIJNGJ_03498	FECIJNGJ_03498 hypothetical protein	116621204
FECIJNGJ_00318	FECIJNGJ_00318 Type II secretion system protein F	1.15632e+08
FECIJNGJ_03031	FECIJNGJ_03031 Phosphoglucosamine mutase	115200941
FECIJNGJ_03091	FECIJNGJ_03091 Efflux pump periplasmic linker BepF	1.1506e+08
FECIJNGJ_00110	FECIJNGJ_00110 IS4 family transposase ISAzvi7	1.13359e+08
FECIJNGJ_02182	FECIJNGJ_02182 hypothetical protein	1.1317e+08
FECIJNGJ_01238	FECIJNGJ_01238 hypothetical protein	113119012
FECIJNGJ_04876	FECIJNGJ_04876 hypothetical protein	112742936
FECIJNGJ_02918	FECIJNGJ_02918 Lipid A biosynthesis lauroyltransferase	112499852
FECIJNGJ_04250	FECIJNGJ_04250 Efflux pump membrane transporter BepG	1.11885e+08
FECIJNGJ_02516	FECIJNGJ_02516 hypothetical protein	111610938
FECIJNGJ_00431	FECIJNGJ_00431 Sensor protein PfeS	110439739
FECIJNGJ_00397	FECIJNGJ_00397 Glycine betaine transporter OpuD	109478904
FECIJNGJ_02192	FECIJNGJ_02192 N-carbamoyl-L-amino-acid hydrolase	108951778
FECIJNGJ_05117	FECIJNGJ_05117 hypothetical protein	1.07734e+08
FECIJNGJ_03722	FECIJNGJ_03722 hypothetical protein	1.0687e+08
FECIJNGJ_02056	FECIJNGJ_02056 Lipid A biosynthesis lauroyltransferase	105122975
FECIJNGJ_01735	FECIJNGJ_01735 hypothetical protein	104676210
FECIJNGJ_03831	FECIJNGJ_03831 hypothetical protein	103805818
FECIJNGJ_03997	FECIJNGJ_03997 hypothetical protein	103670494
FECIJNGJ_00239	FECIJNGJ_00239 hypothetical protein	102858159
FECIJNGJ_02329	FECIJNGJ_02329 DNA-directed RNA polymerase subunit beta	102550543
FECIJNGJ_01688	FECIJNGJ_01688 Protease HtpX	1.022e+08
FECIJNGJ_03945	FECIJNGJ_03945 hypothetical protein	1.01464e+08
FECIJNGJ_01769	FECIJNGJ_01769 hypothetical protein	101239627
FECIJNGJ_04092	FECIJNGJ_04092 hypothetical protein	100791464
FECIJNGJ_01152	FECIJNGJ_01152 hypothetical protein	100666960
FECIJNGJ_03646	FECIJNGJ_03646 hypothetical protein	100605120
FECIJNGJ_02202	FECIJNGJ_02202 hypothetical protein	9.98387e+07
FECIJNGJ_03502	FECIJNGJ_03502 Universal stress protein E	99635422
FECIJNGJ_03083	FECIJNGJ_03083 D-erythrose-4-phosphate dehydrogenase	99261180
FECIJNGJ_00539	FECIJNGJ_00539 hypothetical protein	98674834
FECIJNGJ_01190	FECIJNGJ_01190 hypothetical protein	98599512
FECIJNGJ_00863	FECIJNGJ_00863 N-acetylgalactosamine-6-O-sulfatase	98407748
FECIJNGJ_03077	FECIJNGJ_03077 Sec-independent protein translocase protein TatB	98406580
FECIJNGJ_00030	FECIJNGJ_00030 hypothetical protein	97663060
FECIJNGJ_00877	FECIJNGJ_00877 hypothetical protein	97234398
FECIJNGJ_03986	FECIJNGJ_03986 Membrane-bound lytic murein transglycosylase B	9.71044e+07
FECIJNGJ_02376	FECIJNGJ_02376 Thiol:disulfide interchange protein DsbD	96971485
FECIJNGJ_02375	FECIJNGJ_02375 Thiol:disulfide interchange protein DsbD	96949582
FECIJNGJ_02074	FECIJNGJ_02074 Adaptive-response sensory-kinase SasA	96648808
FECIJNGJ_04734	FECIJNGJ_04734 hypothetical protein	96000396
FECIJNGJ_03199	FECIJNGJ_03199 hypothetical protein	95569626
FECIJNGJ_03665	FECIJNGJ_03665 Serine hydroxymethyltransferase	95274576
FECIJNGJ_01289	FECIJNGJ_01289 hypothetical protein	95122978
FECIJNGJ_02045	FECIJNGJ_02045 putative RNA polymerase sigma factor FecI	94973485
FECIJNGJ_03840	FECIJNGJ_03840 Nitrate/nitrite transporter NrtP	94968632
FECIJNGJ_01252	FECIJNGJ_01252 Cytochrome bo(3) ubiquinol oxidase subunit 3	94924174
FECIJNGJ_02359	FECIJNGJ_02359 hypothetical protein	94888731
FECIJNGJ_00289	FECIJNGJ_00289 hypothetical protein	93901306
FECIJNGJ_03342	FECIJNGJ_03342 hypothetical protein	92310996
FECIJNGJ_02528	FECIJNGJ_02528 Serine acetyltransferase	92128339
FECIJNGJ_01382	FECIJNGJ_01382 hypothetical protein	91853166
FECIJNGJ_04228	FECIJNGJ_04228 hypothetical protein	9.16418e+07
FECIJNGJ_03526	FECIJNGJ_03526 hypothetical protein	9.14462e+07
FECIJNGJ_00387	FECIJNGJ_00387 hypothetical protein	91170122
FECIJNGJ_00222	FECIJNGJ_00222 Asparagine--tRNA ligase	90895506
FECIJNGJ_03338	FECIJNGJ_03338 Adenine permease AdeP	90625020
FECIJNGJ_04225	FECIJNGJ_04225 hypothetical protein	90508647
FECIJNGJ_04029	FECIJNGJ_04029 Leucine--tRNA ligase	89776360
FECIJNGJ_02243	FECIJNGJ_02243 hypothetical protein	8.9201e+07
FECIJNGJ_02827	FECIJNGJ_02827 hypothetical protein	89169194
FECIJNGJ_00255	FECIJNGJ_00255 Haloalkane dehalogenase	88129113
FECIJNGJ_02377	FECIJNGJ_02377 3-dehydroquinate dehydratase 1	8.7283e+07
FECIJNGJ_05027	FECIJNGJ_05027 hypothetical protein	86276744
FECIJNGJ_03735	FECIJNGJ_03735 hypothetical protein	86266086
FECIJNGJ_00682	FECIJNGJ_00682 hypothetical protein	85381244
FECIJNGJ_01900	FECIJNGJ_01900 hypothetical protein	85088526
FECIJNGJ_00498	FECIJNGJ_00498 Vitamin B12 import ATP-binding protein BtuD	8.39273e+07
FECIJNGJ_03616	FECIJNGJ_03616 hypothetical protein	83347104
FECIJNGJ_04068	FECIJNGJ_04068 hypothetical protein	83293302
FECIJNGJ_04926	FECIJNGJ_04926 hypothetical protein	82232458
FECIJNGJ_02387	FECIJNGJ_02387 Phosphoribosylamine--glycine ligase	81026920
FECIJNGJ_03273	FECIJNGJ_03273 hypothetical protein	81009625
FECIJNGJ_02065	FECIJNGJ_02065 Cysteine desulfurase	80927891
FECIJNGJ_01358	FECIJNGJ_01358 hypothetical protein	79162003
FECIJNGJ_03423	FECIJNGJ_03423 hypothetical protein	7.83235e+07
FECIJNGJ_02969	FECIJNGJ_02969 Tol-Pal system protein TolB	7.8033e+07
FECIJNGJ_01584	FECIJNGJ_01584 putative oxidoreductase/MSMEI_2347	77660332
FECIJNGJ_02265	FECIJNGJ_02265 Lipoprotein signal peptidase	7.76308e+07
FECIJNGJ_02325	FECIJNGJ_02325 Elongation factor G 1	77623870
FECIJNGJ_04131	FECIJNGJ_04131 Leucine efflux protein	77497997
FECIJNGJ_03305	FECIJNGJ_03305 hypothetical protein	77457750
FECIJNGJ_03293	FECIJNGJ_03293 hypothetical protein	76031109
FECIJNGJ_03036	FECIJNGJ_03036 50S ribosomal protein L33	75675440
FECIJNGJ_00740	FECIJNGJ_00740 Isocitrate dehydrogenase [NADP]	75537290
FECIJNGJ_04142	FECIJNGJ_04142 Iron uptake protein A1	75252263
FECIJNGJ_01747	FECIJNGJ_01747 Multidrug resistance protein NorM	7.50865e+07
FECIJNGJ_02877	FECIJNGJ_02877 High-affinity zinc uptake system membrane protein ZnuB	74351670
FECIJNGJ_00035	FECIJNGJ_00035 Ribonuclease E	73867803
FECIJNGJ_03057	FECIJNGJ_03057 Disulfide bond formation protein B	73466352
FECIJNGJ_03294	FECIJNGJ_03294 hypothetical protein	7.28739e+07
FECIJNGJ_00274	FECIJNGJ_00274 hypothetical protein	7.26334e+07
FECIJNGJ_03487	FECIJNGJ_03487 hypothetical protein	72534916
FECIJNGJ_01091	FECIJNGJ_01091 hypothetical protein	70909888
FECIJNGJ_02879	FECIJNGJ_02879 hypothetical protein	70740501
FECIJNGJ_04950	FECIJNGJ_04950 Glycerophosphodiester phosphodiesterase	70578938
FECIJNGJ_03110	FECIJNGJ_03110 Proton/glutamate-aspartate symporter	70246568
FECIJNGJ_02258	FECIJNGJ_02258 hypothetical protein	70195454
FECIJNGJ_00701	FECIJNGJ_00701 hypothetical protein	70184328
FECIJNGJ_02392	FECIJNGJ_02392 Cyclic AMP receptor-like protein	70147692
FECIJNGJ_01363	FECIJNGJ_01363 3-succinoylsemialdehyde-pyridine dehydrogenase	70144962
FECIJNGJ_00051	FECIJNGJ_00051 putative metal-dependent hydrolase YcfH	6.79076e+07
FECIJNGJ_02398	FECIJNGJ_02398 Ribulose-phosphate 3-epimerase	67753278
FECIJNGJ_02821	FECIJNGJ_02821 hypothetical protein	67535865
FECIJNGJ_04349	FECIJNGJ_04349 Protein YrdA	67064508
FECIJNGJ_03913	FECIJNGJ_03913 Translation initiation factor IF-2	66615260
FECIJNGJ_00630	FECIJNGJ_00630 hypothetical protein	66531884
FECIJNGJ_03357	FECIJNGJ_03357 hypothetical protein	66409708
FECIJNGJ_04022	FECIJNGJ_04022 hypothetical protein	65667536
FECIJNGJ_00854	FECIJNGJ_00854 hypothetical protein	65562986
FECIJNGJ_00872	FECIJNGJ_00872 hypothetical protein	6.55027e+07
FECIJNGJ_01132	FECIJNGJ_01132 Fatty acid oxidation complex subunit alpha	6.53975e+07
FECIJNGJ_00326	FECIJNGJ_00326 hypothetical protein	64948705
FECIJNGJ_00057	FECIJNGJ_00057 putative HTH-type transcriptional regulator	64048107
FECIJNGJ_02033	FECIJNGJ_02033 Di-/tripeptide transporter	64014258
FECIJNGJ_00797	FECIJNGJ_00797 hypothetical protein	6.31479e+07
FECIJNGJ_00133	FECIJNGJ_00133 hypothetical protein	62129038
FECIJNGJ_02888	FECIJNGJ_02888 hypothetical protein	62012515
FECIJNGJ_00089	FECIJNGJ_00089 Multidrug resistance protein MdtN	61726249
FECIJNGJ_01036	FECIJNGJ_01036 hypothetical protein	61494274
FECIJNGJ_00647	FECIJNGJ_00647 Low affinity potassium transport system protein kup	60998759
FECIJNGJ_01291	FECIJNGJ_01291 hypothetical protein	60802978
FECIJNGJ_02790	FECIJNGJ_02790 hypothetical protein	60549524
FECIJNGJ_03315	FECIJNGJ_03315 hypothetical protein	60265252
FECIJNGJ_00106	FECIJNGJ_00106 hypothetical protein	60187420
FECIJNGJ_02320	FECIJNGJ_02320 50S ribosomal protein L4	6.01789e+07
FECIJNGJ_03622	FECIJNGJ_03622 Copper-exporting P-type ATPase	60099760
FECIJNGJ_01621	FECIJNGJ_01621 putative oxidoreductase CzcO	5.99657e+07
FECIJNGJ_02574	FECIJNGJ_02574 Protein ClpV1	59343072
FECIJNGJ_01914	FECIJNGJ_01914 hypothetical protein	59199491
FECIJNGJ_03298	FECIJNGJ_03298 Fructose-bisphosphate aldolase	59113068
FECIJNGJ_02803	FECIJNGJ_02803 hypothetical protein	58906944
FECIJNGJ_02664	FECIJNGJ_02664 Twitching mobility protein	58285995
FECIJNGJ_01205	FECIJNGJ_01205 hypothetical protein	58077170
FECIJNGJ_03691	FECIJNGJ_03691 O-succinylhomoserine sulfhydrylase	57919486
FECIJNGJ_01260	FECIJNGJ_01260 putative ABC transporter ATP-binding protein YadG	57875406
FECIJNGJ_05116	FECIJNGJ_05116 Multidrug resistance protein MdtA	5.766e+07
FECIJNGJ_00146	FECIJNGJ_00146 putative protein YwqG	57351748
FECIJNGJ_03917	FECIJNGJ_03917 Polyribonucleotide nucleotidyltransferase	5.72315e+07
FECIJNGJ_02742	FECIJNGJ_02742 putative nitrate transporter NarT	56859668
FECIJNGJ_02979	FECIJNGJ_02979 hypothetical protein	56844804
FECIJNGJ_04555	FECIJNGJ_04555 Ribonuclease 3	5.6664e+07
FECIJNGJ_04682	FECIJNGJ_04682 hypothetical protein	5.65806e+07
FECIJNGJ_00567	FECIJNGJ_00567 hypothetical protein	55885046
FECIJNGJ_04110	FECIJNGJ_04110 hypothetical protein	55409158
FECIJNGJ_02866	FECIJNGJ_02866 Cytochrome c4	54996496
FECIJNGJ_04153	FECIJNGJ_04153 hypothetical protein	54716280
FECIJNGJ_04699	FECIJNGJ_04699 hypothetical protein	54631964
FECIJNGJ_02788	FECIJNGJ_02788 hypothetical protein	53843238
FECIJNGJ_02107	FECIJNGJ_02107 Biopolymer transport protein ExbD	53748307
FECIJNGJ_01632	FECIJNGJ_01632 hypothetical protein	53483586
FECIJNGJ_01042	FECIJNGJ_01042 hypothetical protein	5.34302e+07
FECIJNGJ_00717	FECIJNGJ_00717 putative MFS-type transporter	53380502
FECIJNGJ_03515	FECIJNGJ_03515 hypothetical protein	53325453
FECIJNGJ_01980	FECIJNGJ_01980 hypothetical protein	52751410
FECIJNGJ_02388	FECIJNGJ_02388 3-demethoxyubiquinol 3-hydroxylase	52663284
FECIJNGJ_03378	FECIJNGJ_03378 hypothetical protein	52572216
FECIJNGJ_00202	FECIJNGJ_00202 hypothetical protein	5.24245e+07
FECIJNGJ_00719	FECIJNGJ_00719 hypothetical protein	52224484
FECIJNGJ_02276	FECIJNGJ_02276 50S ribosomal protein L21	52050344
FECIJNGJ_01501	FECIJNGJ_01501 hypothetical protein	52041813
FECIJNGJ_02887	FECIJNGJ_02887 hypothetical protein	52028517
FECIJNGJ_03252	FECIJNGJ_03252 Vitamin B12 transporter BtuB	5.19936e+07
FECIJNGJ_04484	FECIJNGJ_04484 hypothetical protein	51756206
FECIJNGJ_02469	FECIJNGJ_02469 hypothetical protein	51504370
FECIJNGJ_03055	FECIJNGJ_03055 Regulator of sigma D	5.14311e+07
FECIJNGJ_02952	FECIJNGJ_02952 ATP synthase subunit delta	51427890
FECIJNGJ_00568	FECIJNGJ_00568 hypothetical protein	50776736
FECIJNGJ_00910	FECIJNGJ_00910 hypothetical protein	50684080
FECIJNGJ_03553	FECIJNGJ_03553 hypothetical protein	50447880
FECIJNGJ_03165	FECIJNGJ_03165 hypothetical protein	5.03931e+07
FECIJNGJ_00190	FECIJNGJ_00190 hypothetical protein	50232928
FECIJNGJ_01483	FECIJNGJ_01483 hypothetical protein	5.01776e+07
FECIJNGJ_02326	FECIJNGJ_02326 30S ribosomal protein S7	49029756
FECIJNGJ_01050	FECIJNGJ_01050 putative RNA polymerase sigma factor FecI	48903216
FECIJNGJ_01068	FECIJNGJ_01068 hypothetical protein	48603626
FECIJNGJ_01596	FECIJNGJ_01596 Succinate--CoA ligase [ADP-forming] subunit alpha	48534593
FECIJNGJ_02237	FECIJNGJ_02237 Ketol-acid reductoisomerase (NADP(+))	48508876
FECIJNGJ_01622	FECIJNGJ_01622 hypothetical protein	48204040
FECIJNGJ_00779	FECIJNGJ_00779 hypothetical protein	47708776
FECIJNGJ_01913	FECIJNGJ_01913 Cytoskeleton protein RodZ	47311894
FECIJNGJ_05111	FECIJNGJ_05111 hypothetical protein	47273496
FECIJNGJ_00808	FECIJNGJ_00808 Protein/nucleic acid deglycase HchA	47214989
FECIJNGJ_04356	FECIJNGJ_04356 L-fucose-proton symporter	47012730
FECIJNGJ_03227	FECIJNGJ_03227 Glutamine synthetase	46948566
FECIJNGJ_03921	FECIJNGJ_03921 Zinc transport protein ZntB	46783725
FECIJNGJ_02598	FECIJNGJ_02598 hypothetical protein	46273339
FECIJNGJ_00505	FECIJNGJ_00505 Iron import ATP-binding/permease protein IrtA	46231696
FECIJNGJ_03335	FECIJNGJ_03335 hypothetical protein	4.59598e+07
FECIJNGJ_02650	FECIJNGJ_02650 hypothetical protein	45923613
FECIJNGJ_03354	FECIJNGJ_03354 putative HTH-type transcriptional regulator	45701502
FECIJNGJ_01581	FECIJNGJ_01581 Sodium-dependent dicarboxylate transporter SdcS	4.56369e+07
FECIJNGJ_04454	FECIJNGJ_04454 Amidophosphoribosyltransferase	44937970
FECIJNGJ_02259	FECIJNGJ_02259 hypothetical protein	44595896
FECIJNGJ_05084	FECIJNGJ_05084 hypothetical protein	44375660
FECIJNGJ_01523	FECIJNGJ_01523 hypothetical protein	44222018
FECIJNGJ_03714	FECIJNGJ_03714 hypothetical protein	4.40848e+07
FECIJNGJ_00077	FECIJNGJ_00077 Acyl-coenzyme A dehydrogenase	43918463
FECIJNGJ_02330	FECIJNGJ_02330 50S ribosomal protein L7/L12	43304625
FECIJNGJ_01870	FECIJNGJ_01870 NADH-quinone oxidoreductase subunit I	43251339
FECIJNGJ_01080	FECIJNGJ_01080 Imidazolonepropionase	4.30678e+07
FECIJNGJ_02374	FECIJNGJ_02374 hypothetical protein	4.26357e+07
FECIJNGJ_01958	FECIJNGJ_01958 Glycine dehydrogenase (decarboxylating)	42625260
FECIJNGJ_02347	FECIJNGJ_02347 ABC transporter permease protein NatB	42623588
FECIJNGJ_05046	FECIJNGJ_05046 hypothetical protein	42553943
FECIJNGJ_01164	FECIJNGJ_01164 Long-chain-fatty-acid--CoA ligase	42465987
FECIJNGJ_01712	FECIJNGJ_01712 Lipopolysaccharide export system ATP-binding protein LptB	4.24346e+07
FECIJNGJ_03931	FECIJNGJ_03931 Transcriptional regulatory protein ZraR	41515056
FECIJNGJ_00950	FECIJNGJ_00950 hypothetical protein	41361915
FECIJNGJ_02666	FECIJNGJ_02666 hypothetical protein	41210398
FECIJNGJ_05029	FECIJNGJ_05029 hypothetical protein	40615367
FECIJNGJ_01366	FECIJNGJ_01366 L-threonine 3-dehydrogenase	40530676
FECIJNGJ_04214	FECIJNGJ_04214 Alanine dehydrogenase	4.0145e+07
FECIJNGJ_03455	FECIJNGJ_03455 3',5'-cyclic adenosine monophosphate phosphodiesterase CpdA	39628387
FECIJNGJ_04453	FECIJNGJ_04453 Colicin V production protein	39479944
FECIJNGJ_03567	FECIJNGJ_03567 Putative esterase	38566990
FECIJNGJ_02176	FECIJNGJ_02176 hypothetical protein	3.84441e+07
FECIJNGJ_03820	FECIJNGJ_03820 hypothetical protein	38262460
FECIJNGJ_01734	FECIJNGJ_01734 hypothetical protein	38215070
FECIJNGJ_01886	FECIJNGJ_01886 GDP-mannose-dependent alpha-mannosyltransferase	38093964
FECIJNGJ_00446	FECIJNGJ_00446 hypothetical protein	3.74472e+07
FECIJNGJ_00279	FECIJNGJ_00279 ComE operon protein 3	37354945
FECIJNGJ_01096	FECIJNGJ_01096 hypothetical protein	37208900
FECIJNGJ_02954	FECIJNGJ_02954 ATP synthase gamma chain	3.7157e+07
FECIJNGJ_00281	FECIJNGJ_00281 Biopolymer transport protein ExbD	36989370
FECIJNGJ_02991	FECIJNGJ_02991 hypothetical protein	3.68895e+07
FECIJNGJ_02644	FECIJNGJ_02644 Protein HemY	3.68528e+07
FECIJNGJ_00892	FECIJNGJ_00892 hypothetical protein	36696117
FECIJNGJ_02368	FECIJNGJ_02368 Penicillin-binding protein 1B	36547190
FECIJNGJ_03212	FECIJNGJ_03212 Aurachin B dehydrogenase	36514620
FECIJNGJ_01307	FECIJNGJ_01307 Oxaloacetate decarboxylase alpha chain	36422486
FECIJNGJ_03579	FECIJNGJ_03579 hypothetical protein	36131210
FECIJNGJ_00803	FECIJNGJ_00803 hypothetical protein	36103104
FECIJNGJ_03647	FECIJNGJ_03647 Vitamin B12 import ATP-binding protein BtuD	3.58189e+07
FECIJNGJ_01538	FECIJNGJ_01538 hypothetical protein	35434728
FECIJNGJ_01830	FECIJNGJ_01830 hypothetical protein	34356018
FECIJNGJ_03676	FECIJNGJ_03676 Glycogen debranching enzyme	34206324
FECIJNGJ_02956	FECIJNGJ_02956 ATP synthase epsilon chain	33839358
FECIJNGJ_01722	FECIJNGJ_01722 hypothetical protein	3.35989e+07
FECIJNGJ_03565	FECIJNGJ_03565 Hydroxyacylglutathione hydrolase GloC	33145688
FECIJNGJ_01554	FECIJNGJ_01554 Chaperone protein HtpG	32454728
FECIJNGJ_01403	FECIJNGJ_01403 Inner membrane protein YpjD	32107206
FECIJNGJ_00290	FECIJNGJ_00290 hypothetical protein	31946065
FECIJNGJ_03472	FECIJNGJ_03472 putative oxidoreductase	31657245
FECIJNGJ_01301	FECIJNGJ_01301 hypothetical protein	31062444
FECIJNGJ_03864	FECIJNGJ_03864 hypothetical protein	30961672
FECIJNGJ_04662	FECIJNGJ_04662 putative undecaprenyl-phosphate N-acetylglucosaminyl 1-phosphate transferase	30795828
FECIJNGJ_04973	FECIJNGJ_04973 hypothetical protein	3.05931e+07
FECIJNGJ_00399	FECIJNGJ_00399 Glycine betaine transporter OpuD	30052877
FECIJNGJ_02477	FECIJNGJ_02477 3-methylmercaptopropionyl-CoA dehydrogenase	29910421
FECIJNGJ_03841	FECIJNGJ_03841 Nitrate/nitrite transporter NrtP	29880004
FECIJNGJ_03286	FECIJNGJ_03286 4,5:9,10-diseco-3-hydroxy-5,9,17-trioxoandrosta-1(10),2-diene-4-oate hydrolase	29585608
FECIJNGJ_04813	FECIJNGJ_04813 hypothetical protein	29480520
FECIJNGJ_04113	FECIJNGJ_04113 hypothetical protein	29404128
FECIJNGJ_03038	FECIJNGJ_03038 Disulfide bond formation protein B	29362194
FECIJNGJ_03821	FECIJNGJ_03821 hypothetical protein	28999058
FECIJNGJ_01365	FECIJNGJ_01365 2-amino-3-ketobutyrate coenzyme A ligase	28973310
FECIJNGJ_02576	FECIJNGJ_02576 hypothetical protein	28830265
FECIJNGJ_04776	FECIJNGJ_04776 putative sulfate transporter	2.82411e+07
FECIJNGJ_01214	FECIJNGJ_01214 Enterobactin exporter EntS	27770248
FECIJNGJ_02014	FECIJNGJ_02014 Glutamate--tRNA ligase	27504689
FECIJNGJ_03484	FECIJNGJ_03484 N-acetylcysteine deacetylase	27339208
FECIJNGJ_03656	FECIJNGJ_03656 Adenine deaminase	26841661
FECIJNGJ_04493	FECIJNGJ_04493 Low-affinity Na(+)/H(+) antiporter NhaS1	26712750
FECIJNGJ_03904	FECIJNGJ_03904 hypothetical protein	26463450
FECIJNGJ_01173	FECIJNGJ_01173 Cell division protein ZipA	2.64592e+07
FECIJNGJ_04307	FECIJNGJ_04307 Glutathione S-transferase GST-6.0	26404686
FECIJNGJ_01543	FECIJNGJ_01543 hypothetical protein	25970606
FECIJNGJ_03587	FECIJNGJ_03587 hypothetical protein	2.5861e+07
FECIJNGJ_02318	FECIJNGJ_02318 50S ribosomal protein L2	25857097
FECIJNGJ_05015	FECIJNGJ_05015 hypothetical protein	25743192
FECIJNGJ_00737	FECIJNGJ_00737 ATP-dependent Clp protease ATP-binding subunit ClpA	2.57397e+07
FECIJNGJ_02411	FECIJNGJ_02411 hypothetical protein	25668765
FECIJNGJ_03716	FECIJNGJ_03716 hypothetical protein	25649834
FECIJNGJ_01235	FECIJNGJ_01235 hypothetical protein	25217073
FECIJNGJ_00660	FECIJNGJ_00660 Vitamin B12 transporter BtuB	25205588
FECIJNGJ_01434	FECIJNGJ_01434 hypothetical protein	25160274
FECIJNGJ_03291	FECIJNGJ_03291 hypothetical protein	25007806
FECIJNGJ_02723	FECIJNGJ_02723 hypothetical protein	24845561
FECIJNGJ_04069	FECIJNGJ_04069 hypothetical protein	24707616
FECIJNGJ_00634	FECIJNGJ_00634 3-ketoacyl-CoA thiolase	24556778
FECIJNGJ_02310	FECIJNGJ_02310 50S ribosomal protein L24	24351224
FECIJNGJ_03018	FECIJNGJ_03018 Bifunctional (p)ppGpp synthase/hydrolase SpoT	2.4118e+07
FECIJNGJ_00644	FECIJNGJ_00644 hypothetical protein	24047102
FECIJNGJ_03713	FECIJNGJ_03713 hypothetical protein	23920408
FECIJNGJ_01257	FECIJNGJ_01257 hypothetical protein	23778916
FECIJNGJ_03819	FECIJNGJ_03819 Glycerophosphodiester phosphodiesterase	2.36875e+07
FECIJNGJ_02293	FECIJNGJ_02293 hypothetical protein	23365040
FECIJNGJ_01174	FECIJNGJ_01174 Chromosome partition protein Smc	22992564
FECIJNGJ_03403	FECIJNGJ_03403 Phosphoenolpyruvate-dependent phosphotransferase system	22877350
FECIJNGJ_03328	FECIJNGJ_03328 hypothetical protein	2.2845e+07
FECIJNGJ_03208	FECIJNGJ_03208 hypothetical protein	22612490
FECIJNGJ_01473	FECIJNGJ_01473 hypothetical protein	22523804
FECIJNGJ_03432	FECIJNGJ_03432 Type II secretion system protein E	22476302
FECIJNGJ_02638	FECIJNGJ_02638 hypothetical protein	22430276
FECIJNGJ_01569	FECIJNGJ_01569 hypothetical protein	22387417
FECIJNGJ_02491	FECIJNGJ_02491 Sensor histidine kinase RcsC	2.23428e+07
FECIJNGJ_01503	FECIJNGJ_01503 hypothetical protein	22328244
FECIJNGJ_02413	FECIJNGJ_02413 hypothetical protein	22204800
FECIJNGJ_02117	FECIJNGJ_02117 hypothetical protein	2.20292e+07
FECIJNGJ_02418	FECIJNGJ_02418 hypothetical protein	21087692
FECIJNGJ_01442	FECIJNGJ_01442 hypothetical protein	2.1082e+07
FECIJNGJ_03193	FECIJNGJ_03193 hypothetical protein	20812624
FECIJNGJ_03261	FECIJNGJ_03261 hypothetical protein	2.08091e+07
FECIJNGJ_02173	FECIJNGJ_02173 hypothetical protein	20437950
FECIJNGJ_03412	FECIJNGJ_03412 hypothetical protein	20284724
FECIJNGJ_03948	FECIJNGJ_03948 hypothetical protein	20136990
FECIJNGJ_00199	FECIJNGJ_00199 hypothetical protein	2.01088e+07
FECIJNGJ_01153	FECIJNGJ_01153 Glucans biosynthesis protein C	20021128
FECIJNGJ_03807	FECIJNGJ_03807 hypothetical protein	19970760
FECIJNGJ_03299	FECIJNGJ_03299 Monoacylglycerol lipase	19693139
FECIJNGJ_00938	FECIJNGJ_00938 hypothetical protein	19468106
FECIJNGJ_01606	FECIJNGJ_01606 hypothetical protein	1.94255e+07
FECIJNGJ_02578	FECIJNGJ_02578 hypothetical protein	19304163
FECIJNGJ_02961	FECIJNGJ_02961 hypothetical protein	1.9145e+07
FECIJNGJ_03300	FECIJNGJ_03300 hypothetical protein	19079918
FECIJNGJ_00896	FECIJNGJ_00896 Bifunctional protein PutA	18961492
FECIJNGJ_01287	FECIJNGJ_01287 Flavodoxin 2	18869956
FECIJNGJ_01728	FECIJNGJ_01728 Cell shape-determining protein MreB	18846286
FECIJNGJ_01114	FECIJNGJ_01114 hypothetical protein	18664872
FECIJNGJ_01224	FECIJNGJ_01224 Thiol:disulfide interchange protein DsbE	18638238
FECIJNGJ_04311	FECIJNGJ_04311 hypothetical protein	18518496
FECIJNGJ_04090	FECIJNGJ_04090 hypothetical protein	18275952
FECIJNGJ_00936	FECIJNGJ_00936 hypothetical protein	18234848
FECIJNGJ_00313	FECIJNGJ_00313 Electron transfer flavoprotein subunit beta	18231020
FECIJNGJ_01721	FECIJNGJ_01721 hypothetical protein	18067388
FECIJNGJ_03634	FECIJNGJ_03634 hypothetical protein	18028646
FECIJNGJ_00232	FECIJNGJ_00232 hypothetical protein	17990316
FECIJNGJ_01853	FECIJNGJ_01853 hypothetical protein	17968352
FECIJNGJ_00489	FECIJNGJ_00489 hypothetical protein	17636350
FECIJNGJ_01834	FECIJNGJ_01834 hypothetical protein	17270248
FECIJNGJ_02581	FECIJNGJ_02581 hypothetical protein	17186920
FECIJNGJ_04765	FECIJNGJ_04765 hypothetical protein	1.7184e+07
FECIJNGJ_03929	FECIJNGJ_03929 Poly(A) polymerase I	17164460
FECIJNGJ_02088	FECIJNGJ_02088 hypothetical protein	17153226
FECIJNGJ_04548	FECIJNGJ_04548 Protein RseC	16854236
FECIJNGJ_01284	FECIJNGJ_01284 hypothetical protein	16526450
FECIJNGJ_02984	FECIJNGJ_02984 Glutathione S-transferase GST-6.0	16444310
FECIJNGJ_04763	FECIJNGJ_04763 Protein YiiM	16402055
FECIJNGJ_00795	FECIJNGJ_00795 hypothetical protein	16306947
FECIJNGJ_04378	FECIJNGJ_04378 hypothetical protein	16306097
FECIJNGJ_02021	FECIJNGJ_02021 D-erythritol 1-phosphate dehydrogenase	16265189
FECIJNGJ_01087	FECIJNGJ_01087 Lipid A deacylase PagL	1.61583e+07
FECIJNGJ_03459	FECIJNGJ_03459 hypothetical protein	1.61526e+07
FECIJNGJ_02894	FECIJNGJ_02894 hypothetical protein	15899761
FECIJNGJ_00583	FECIJNGJ_00583 hypothetical protein	15734762
FECIJNGJ_00557	FECIJNGJ_00557 hypothetical protein	15700978
FECIJNGJ_01974	FECIJNGJ_01974 ATP-dependent RNA helicase DeaD	15613055
FECIJNGJ_02314	FECIJNGJ_02314 50S ribosomal protein L16	15560465
FECIJNGJ_03053	FECIJNGJ_03053 hypothetical protein	15313580
FECIJNGJ_03767	FECIJNGJ_03767 hypothetical protein	14971048
FECIJNGJ_03698	FECIJNGJ_03698 Cytochrome b561	14959744
FECIJNGJ_02824	FECIJNGJ_02824 hypothetical protein	1.48556e+07
FECIJNGJ_00159	FECIJNGJ_00159 hypothetical protein	14842724
FECIJNGJ_04678	FECIJNGJ_04678 Serine/threonine-protein kinase PknD	14801266
FECIJNGJ_04960	FECIJNGJ_04960 hypothetical protein	14561436
FECIJNGJ_02548	FECIJNGJ_02548 hypothetical protein	14559310
FECIJNGJ_02843	FECIJNGJ_02843 hypothetical protein	14278809
FECIJNGJ_00516	FECIJNGJ_00516 Glycine betaine transporter BetL	14264846
FECIJNGJ_00052	FECIJNGJ_00052 hypothetical protein	14231609
FECIJNGJ_03461	FECIJNGJ_03461 hypothetical protein	1.41666e+07
FECIJNGJ_02570	FECIJNGJ_02570 hypothetical protein	13526014
FECIJNGJ_04196	FECIJNGJ_04196 hypothetical protein	13516420
FECIJNGJ_03854	FECIJNGJ_03854 hypothetical protein	1.34602e+07
FECIJNGJ_02839	FECIJNGJ_02839 hypothetical protein	1.34518e+07
FECIJNGJ_00200	FECIJNGJ_00200 Iron transporter MagA	13449299
FECIJNGJ_04568	FECIJNGJ_04568 2-hydroxy-3-oxopropionate reductase	13226972
FECIJNGJ_01421	FECIJNGJ_01421 30S ribosomal protein S2	1.30494e+07
FECIJNGJ_04266	FECIJNGJ_04266 hypothetical protein	12957979
FECIJNGJ_01127	FECIJNGJ_01127 ATP-dependent Clp protease ATP-binding subunit ClpX	12693667
FECIJNGJ_02063	FECIJNGJ_02063 hypothetical protein	1.266e+07
FECIJNGJ_04637	FECIJNGJ_04637 hypothetical protein	1.25241e+07
FECIJNGJ_02627	FECIJNGJ_02627 hypothetical protein	12472509
FECIJNGJ_05039	FECIJNGJ_05039 hypothetical protein	1.23406e+07
FECIJNGJ_00731	FECIJNGJ_00731 DNA translocase FtsK	1.22186e+07
FECIJNGJ_00957	FECIJNGJ_00957 hypothetical protein	12216217
FECIJNGJ_00857	FECIJNGJ_00857 hypothetical protein	12202910
FECIJNGJ_01243	FECIJNGJ_01243 6-phosphogluconate phosphatase	12155688
FECIJNGJ_03693	FECIJNGJ_03693 Serine/threonine-protein kinase PknD	12138905
FECIJNGJ_02820	FECIJNGJ_02820 Metalloprotease TldD	1.2058e+07
FECIJNGJ_01928	FECIJNGJ_01928 Inositol-1-monophosphatase	1.20478e+07
FECIJNGJ_01714	FECIJNGJ_01714 Ribosome hibernation promoting factor	1.1869e+07
FECIJNGJ_03446	FECIJNGJ_03446 Intermembrane transport protein PqiA	11861683
FECIJNGJ_02745	FECIJNGJ_02745 hypothetical protein	11686790
FECIJNGJ_00922	FECIJNGJ_00922 HTH-type transcriptional regulator BetI	11543912
FECIJNGJ_02269	FECIJNGJ_02269 Peptidoglycan-associated lipoprotein	11428872
FECIJNGJ_05045	FECIJNGJ_05045 hypothetical protein	11052922
FECIJNGJ_01864	FECIJNGJ_01864 NADH-quinone oxidoreductase subunit B	10924592
FECIJNGJ_01422	FECIJNGJ_01422 Methionine aminopeptidase	10569140
FECIJNGJ_03404	FECIJNGJ_03404 RNA pyrophosphohydrolase	10446074
FECIJNGJ_02360	FECIJNGJ_02360 N-acetyl-gamma-glutamyl-phosphate reductase	10291208
FECIJNGJ_02628	FECIJNGJ_02628 hypothetical protein	10147700
FECIJNGJ_02886	FECIJNGJ_02886 Heme A synthase	9927765
FECIJNGJ_04704	FECIJNGJ_04704 hypothetical protein	9823461
FECIJNGJ_01270	FECIJNGJ_01270 Peptide methionine sulfoxide reductase MsrB	9776795
FECIJNGJ_03087	FECIJNGJ_03087 Adenosylhomocysteinase	9745219
FECIJNGJ_03710	FECIJNGJ_03710 Dipeptidyl aminopeptidase 4	9.63909e+06
FECIJNGJ_02266	FECIJNGJ_02266 Isoleucine--tRNA ligase	9470836
FECIJNGJ_02122	FECIJNGJ_02122 hypothetical protein	9379000
FECIJNGJ_02156	FECIJNGJ_02156 Ion-translocating oxidoreductase complex subunit A	9351851
FECIJNGJ_04937	FECIJNGJ_04937 hypothetical protein	9318301
FECIJNGJ_04658	FECIJNGJ_04658 hypothetical protein	9255103
FECIJNGJ_01256	FECIJNGJ_01256 hypothetical protein	9125853
FECIJNGJ_03258	FECIJNGJ_03258 hypothetical protein	9114780
FECIJNGJ_01761	FECIJNGJ_01761 putative inner membrane transporter YhbE	8992078
FECIJNGJ_03248	FECIJNGJ_03248 3'(2'),5'-bisphosphate nucleotidase CysQ	8967081
FECIJNGJ_03046	FECIJNGJ_03046 RNA polymerase sigma factor RpoH	8776902
FECIJNGJ_03823	FECIJNGJ_03823 Multidrug resistance protein MdtE	8767297
FECIJNGJ_02297	FECIJNGJ_02297 30S ribosomal protein S4	8.6205e+06
FECIJNGJ_00388	FECIJNGJ_00388 8-demethyl-8-aminoriboflavin-5'-phosphate synthase	8523945
FECIJNGJ_02296	FECIJNGJ_02296 DNA-directed RNA polymerase subunit alpha	8503372
FECIJNGJ_00575	FECIJNGJ_00575 hypothetical protein	8471923
FECIJNGJ_03859	FECIJNGJ_03859 hypothetical protein	8269104
FECIJNGJ_00336	FECIJNGJ_00336 hypothetical protein	8087181
FECIJNGJ_00221	FECIJNGJ_00221 Oxygen-dependent choline dehydrogenase	7.99606e+06
FECIJNGJ_01466	FECIJNGJ_01466 ATP-dependent zinc metalloprotease FtsH 3	7.8347e+06
FECIJNGJ_01062	FECIJNGJ_01062 hypothetical protein	7.76962e+06
FECIJNGJ_03288	FECIJNGJ_03288 hypothetical protein	7712294
FECIJNGJ_03886	FECIJNGJ_03886 hypothetical protein	7666864
FECIJNGJ_02728	FECIJNGJ_02728 Nitrate/nitrite response regulator protein NarL	7634788
FECIJNGJ_02247	FECIJNGJ_02247 Chaperone protein ClpB	7549149
FECIJNGJ_00029	FECIJNGJ_00029 hypothetical protein	7542521
FECIJNGJ_01767	FECIJNGJ_01767 Disulfide bond formation protein B	7517673
FECIJNGJ_01175	FECIJNGJ_01175 hypothetical protein	7317742
FECIJNGJ_02799	FECIJNGJ_02799 hypothetical protein	7236602
FECIJNGJ_04832	FECIJNGJ_04832 malonic semialdehyde reductase RutE	6.9944e+06
FECIJNGJ_04670	FECIJNGJ_04670 Translation initiation factor IF-3	6.87542e+06
FECIJNGJ_00661	FECIJNGJ_00661 putative TonB-dependent receptor	6853426
FECIJNGJ_01513	FECIJNGJ_01513 Alanine--tRNA ligase	6.78103e+06
FECIJNGJ_02222	FECIJNGJ_02222 Signal transduction histidine-protein kinase BaeS	6.76803e+06
FECIJNGJ_04855	FECIJNGJ_04855 Polyamine aminopropyltransferase	6.47593e+06
FECIJNGJ_04894	FECIJNGJ_04894 hypothetical protein	6397025
FECIJNGJ_04766	FECIJNGJ_04766 hypothetical protein	6.35893e+06
FECIJNGJ_02252	FECIJNGJ_02252 hypothetical protein	6348365
FECIJNGJ_01697	FECIJNGJ_01697 50S ribosomal protein L13	6.33546e+06
FECIJNGJ_03920	FECIJNGJ_03920 Zinc transport protein ZntB	6.13136e+06
FECIJNGJ_00741	FECIJNGJ_00741 Ribosomal large subunit pseudouridine synthase E	6110479
FECIJNGJ_02836	FECIJNGJ_02836 3-oxoacyl-[acyl-carrier-protein] reductase FabG	6.03318e+06
FECIJNGJ_01170	FECIJNGJ_01170 hypothetical protein	6.02597e+06
FECIJNGJ_03827	FECIJNGJ_03827 putative ABC transporter ATP-binding protein YadG	5990953
FECIJNGJ_00270	FECIJNGJ_00270 Respiratory nitrate reductase 1 beta chain	5891894
FECIJNGJ_02473	FECIJNGJ_02473 Transcriptional regulatory protein BtsR	5719000
FECIJNGJ_03223	FECIJNGJ_03223 hypothetical protein	5.34077e+06
FECIJNGJ_00504	FECIJNGJ_00504 Iron import ATP-binding/permease protein IrtB	5260322
FECIJNGJ_01745	FECIJNGJ_01745 Sodium/glutamate symporter	5223292
FECIJNGJ_03639	FECIJNGJ_03639 HTH-type transcriptional regulator VirS	4.77961e+06
FECIJNGJ_02543	FECIJNGJ_02543 Carboxynorspermidine synthase	4.7205e+06
FECIJNGJ_01670	FECIJNGJ_01670 UDP-N-acetylglucosamine--N-acetylmuramyl-(pentapeptide) pyrophosphoryl-undecaprenol N-acetylglucosamine transferase	4.70729e+06
FECIJNGJ_03824	FECIJNGJ_03824 hypothetical protein	4458191
FECIJNGJ_02746	FECIJNGJ_02746 hypothetical protein	4.43186e+06
FECIJNGJ_00448	FECIJNGJ_00448 hypothetical protein	4.40315e+06
FECIJNGJ_01412	FECIJNGJ_01412 Outer membrane protein assembly factor BamA	4.18055e+06
FECIJNGJ_04118	FECIJNGJ_04118 hypothetical protein	4153591
FECIJNGJ_03766	FECIJNGJ_03766 hypothetical protein	3.87772e+06
FECIJNGJ_02816	FECIJNGJ_02816 Inner membrane protein YqiK	3725472
FECIJNGJ_00958	FECIJNGJ_00958 hypothetical protein	3.68451e+06
FECIJNGJ_04476	FECIJNGJ_04476 Transcriptional regulatory protein PhoP	3.5309e+06
FECIJNGJ_02587	FECIJNGJ_02587 hypothetical protein	3521520
FECIJNGJ_00885	FECIJNGJ_00885 hypothetical protein	3.50455e+06
FECIJNGJ_02035	FECIJNGJ_02035 hypothetical protein	3.264e+06
FECIJNGJ_02401	FECIJNGJ_02401 hypothetical protein	2.87228e+06
FECIJNGJ_01648	FECIJNGJ_01648 hypothetical protein	2856449
FECIJNGJ_03926	FECIJNGJ_03926 3-methyl-2-oxobutanoate hydroxymethyltransferase	2.83458e+06
FECIJNGJ_03680	FECIJNGJ_03680 hypothetical protein	2.28283e+06
FECIJNGJ_04656	FECIJNGJ_04656 30S ribosomal protein S1	2.24616e+06
FECIJNGJ_02017	FECIJNGJ_02017 hypothetical protein	1978646
FECIJNGJ_00246	FECIJNGJ_00246 Alpha-2-macroglobulin	1.97051e+06
FECIJNGJ_00090	FECIJNGJ_00090 Toluene efflux pump outer membrane protein TtgF	1.94715e+06
FECIJNGJ_02403	FECIJNGJ_02403 Chaperone SurA	1.90677e+06
FECIJNGJ_02597	FECIJNGJ_02597 Tn3 family transposase TnXax1	1.56032e+06
FECIJNGJ_02617	FECIJNGJ_02617 Uroporphyrinogen decarboxylase	1.27285e+06
FECIJNGJ_03213	FECIJNGJ_03213 DNA-3-methyladenine glycosylase 1	1054369
FECIJNGJ_03653	FECIJNGJ_03653 Outer membrane protein W	89100
FECIJNGJ_00064	FECIJNGJ_00064 Gamma-glutamylputrescine oxidoreductase	0
FECIJNGJ_00078	FECIJNGJ_00078 butyrate:acetyl-CoA coenzyme A-transferase	0
FECIJNGJ_00082	FECIJNGJ_00082 Isocitrate lyase	0
FECIJNGJ_00186	FECIJNGJ_00186 hypothetical protein	0
FECIJNGJ_00193	FECIJNGJ_00193 hypothetical protein	0
FECIJNGJ_00266	FECIJNGJ_00266 hypothetical protein	0
FECIJNGJ_00276	FECIJNGJ_00276 Citrate/2-methylcitrate dehydratase	0
FECIJNGJ_00314	FECIJNGJ_00314 Electron transfer flavoprotein subunit alpha	0
FECIJNGJ_00338	FECIJNGJ_00338 hypothetical protein	0
FECIJNGJ_00350	FECIJNGJ_00350 Tail-specific protease	0
FECIJNGJ_00484	FECIJNGJ_00484 Extracellular basic protease	0
FECIJNGJ_00490	FECIJNGJ_00490 hypothetical protein	0
FECIJNGJ_00517	FECIJNGJ_00517 o-succinylbenzoate synthase	0
FECIJNGJ_00565	FECIJNGJ_00565 hypothetical protein	0
FECIJNGJ_01020	FECIJNGJ_01020 hypothetical protein	0
FECIJNGJ_01071	FECIJNGJ_01071 hypothetical protein	0
FECIJNGJ_01079	FECIJNGJ_01079 Imidazolonepropionase	0
FECIJNGJ_01122	FECIJNGJ_01122 hypothetical protein	0
FECIJNGJ_01125	FECIJNGJ_01125 Lon protease	0
FECIJNGJ_01139	FECIJNGJ_01139 hypothetical protein	0
FECIJNGJ_01167	FECIJNGJ_01167 putative HTH-type transcriptional regulator	0
FECIJNGJ_01319	FECIJNGJ_01319 hypothetical protein	0
FECIJNGJ_01321	FECIJNGJ_01321 hypothetical protein	0
FECIJNGJ_01342	FECIJNGJ_01342 Sodium/glucose cotransporter	0
FECIJNGJ_01343	FECIJNGJ_01343 N-acetylmannosamine kinase	0
FECIJNGJ_01352	FECIJNGJ_01352 hypothetical protein	0
FECIJNGJ_01406	FECIJNGJ_01406 Lipid-A-disaccharide synthase	0
FECIJNGJ_01407	FECIJNGJ_01407 Acyl-[acyl-carrier-protein]--UDP-N-acetylglucosamine O-acyltransferase	0
FECIJNGJ_01416	FECIJNGJ_01416 Ditrans,polycis-undecaprenyl-diphosphate synthase ((2E,6E)-farnesyl-diphosphate specific)	0
FECIJNGJ_01525	FECIJNGJ_01525 hypothetical protein	0
FECIJNGJ_01572	FECIJNGJ_01572 hypothetical protein	0
FECIJNGJ_01597	FECIJNGJ_01597 Succinate--CoA ligase [ADP-forming] subunit beta	0
FECIJNGJ_01656	FECIJNGJ_01656 Type II secretion system protein F	0
FECIJNGJ_01680	FECIJNGJ_01680 Transcriptional regulator MraZ	0
FECIJNGJ_01686	FECIJNGJ_01686 Acetyl-CoA acetyltransferase	0
FECIJNGJ_01700	FECIJNGJ_01700 Sulfate adenylyltransferase	0
FECIJNGJ_01802	FECIJNGJ_01802 Bicyclomycin resistance protein	0
FECIJNGJ_01866	FECIJNGJ_01866 hypothetical protein	0
FECIJNGJ_01880	FECIJNGJ_01880 Thiol-disulfide oxidoreductase ResA	0
FECIJNGJ_01883	FECIJNGJ_01883 Thiol:disulfide interchange protein DsbD	0
FECIJNGJ_01907	FECIJNGJ_01907 Glutarate-semialdehyde dehydrogenase	0
FECIJNGJ_02000	FECIJNGJ_02000 Polysialic acid transport protein KpsD	0
FECIJNGJ_02060	FECIJNGJ_02060 Enoyl-[acyl-carrier-protein] reductase [NADH]	0
FECIJNGJ_02069	FECIJNGJ_02069 putative ABC transporter ATP-binding protein YknY	0
FECIJNGJ_02119	FECIJNGJ_02119 Proline--tRNA ligase	0
FECIJNGJ_02146	FECIJNGJ_02146 hypothetical protein	0
FECIJNGJ_02180	FECIJNGJ_02180 hypothetical protein	0
FECIJNGJ_02183	FECIJNGJ_02183 hypothetical protein	0
FECIJNGJ_02193	FECIJNGJ_02193 Tryptophan 2,3-dioxygenase	0
FECIJNGJ_02225	FECIJNGJ_02225 Peptide chain release factor RF3	0
FECIJNGJ_02305	FECIJNGJ_02305 50S ribosomal protein L18	0
FECIJNGJ_02311	FECIJNGJ_02311 50S ribosomal protein L14	0
FECIJNGJ_02332	FECIJNGJ_02332 50S ribosomal protein L1	0
FECIJNGJ_02333	FECIJNGJ_02333 50S ribosomal protein L11	0
FECIJNGJ_02334	FECIJNGJ_02334 Transcription termination/antitermination protein NusG	0
FECIJNGJ_02379	FECIJNGJ_02379 Biotin carboxylase	0
FECIJNGJ_02466	FECIJNGJ_02466 hypothetical protein	0
FECIJNGJ_02495	FECIJNGJ_02495 hypothetical protein	0
FECIJNGJ_02561	FECIJNGJ_02561 Ribonuclease R	0
FECIJNGJ_02618	FECIJNGJ_02618 Glutamate synthase [NADPH] small chain	0
FECIJNGJ_02623	FECIJNGJ_02623 hypothetical protein	0
FECIJNGJ_02629	FECIJNGJ_02629 Penicillin-binding protein 1A	0
FECIJNGJ_02691	FECIJNGJ_02691 hypothetical protein	0
FECIJNGJ_02736	FECIJNGJ_02736 Cyclic pyranopterin monophosphate synthase	0
FECIJNGJ_02828	FECIJNGJ_02828 hypothetical protein	0
FECIJNGJ_02873	FECIJNGJ_02873 DNA polymerase I	0
FECIJNGJ_02960	FECIJNGJ_02960 Glutathione S-transferase GstA	0
FECIJNGJ_02965	FECIJNGJ_02965 hypothetical protein	0
FECIJNGJ_02968	FECIJNGJ_02968 hypothetical protein	0
FECIJNGJ_02987	FECIJNGJ_02987 DNA helicase II	0
FECIJNGJ_03070	FECIJNGJ_03070 hypothetical protein	0
FECIJNGJ_03220	FECIJNGJ_03220 hypothetical protein	0
FECIJNGJ_03236	FECIJNGJ_03236 hypothetical protein	0
FECIJNGJ_03239	FECIJNGJ_03239 Phosphoenolpyruvate carboxykinase (ATP)	0
FECIJNGJ_03253	FECIJNGJ_03253 hypothetical protein	0
FECIJNGJ_03350	FECIJNGJ_03350 Fatty acid oxidation complex subunit alpha	0
FECIJNGJ_03355	FECIJNGJ_03355 hypothetical protein	0
FECIJNGJ_03438	FECIJNGJ_03438 hypothetical protein	0
FECIJNGJ_03439	FECIJNGJ_03439 putative protein YrbL	0
FECIJNGJ_03440	FECIJNGJ_03440 D-inositol-3-phosphate glycosyltransferase	0
FECIJNGJ_03485	FECIJNGJ_03485 hypothetical protein	0
FECIJNGJ_03583	FECIJNGJ_03583 NAD-dependent protein deacylase	0
FECIJNGJ_03598	FECIJNGJ_03598 Colistin resistance protein EmrA	0
FECIJNGJ_03608	FECIJNGJ_03608 hypothetical protein	0
FECIJNGJ_03700	FECIJNGJ_03700 putative acyltransferase YihG	0
FECIJNGJ_03707	FECIJNGJ_03707 S-(hydroxymethyl)glutathione dehydrogenase	0
FECIJNGJ_03852	FECIJNGJ_03852 Phosphoglucosamine mutase	0
FECIJNGJ_03853	FECIJNGJ_03853 Triosephosphate isomerase	0
FECIJNGJ_03880	FECIJNGJ_03880 hypothetical protein	0
FECIJNGJ_03884	FECIJNGJ_03884 Riboflavin transporter RibZ	0
FECIJNGJ_03938	FECIJNGJ_03938 Putative serine protease HtrA	0
FECIJNGJ_03973	FECIJNGJ_03973 Pyrophosphate--fructose 6-phosphate 1-phosphotransferase	0
FECIJNGJ_04018	FECIJNGJ_04018 Putative acyl-CoA dehydrogenase AidB	0
FECIJNGJ_04027	FECIJNGJ_04027 DNA polymerase III subunit delta	0
FECIJNGJ_04043	FECIJNGJ_04043 UDP-2,3-diacylglucosamine hydrolase	0
FECIJNGJ_04102	FECIJNGJ_04102 Argininosuccinate synthase	0
FECIJNGJ_04236	FECIJNGJ_04236 Putative pterin-4-alpha-carbinolamine dehydratase	0
FECIJNGJ_04321	FECIJNGJ_04321 hypothetical protein	0
FECIJNGJ_04342	FECIJNGJ_04342 hypothetical protein	0
FECIJNGJ_04352	FECIJNGJ_04352 Acetyl-coenzyme A carboxylase carboxyl transferase subunit alpha	0
FECIJNGJ_04363	FECIJNGJ_04363 hypothetical protein	0
FECIJNGJ_04365	FECIJNGJ_04365 CTP synthase	0
FECIJNGJ_04374	FECIJNGJ_04374 hypothetical protein	0
FECIJNGJ_04444	FECIJNGJ_04444 hypothetical protein	0
FECIJNGJ_04531	FECIJNGJ_04531 hypothetical protein	0
FECIJNGJ_04603	FECIJNGJ_04603 hypothetical protein	0
FECIJNGJ_04621	FECIJNGJ_04621 Lactoylglutathione lyase	0
FECIJNGJ_04631	FECIJNGJ_04631 2,3,4,5-tetrahydropyridine-2,6-dicarboxylate N-acetyltransferase	0
FECIJNGJ_04674	FECIJNGJ_04674 Phenylalanine--tRNA ligase beta subunit	0
FECIJNGJ_04691	FECIJNGJ_04691 hypothetical protein	0
FECIJNGJ_04761	FECIJNGJ_04761 Aspartate-proton symporter	0
FECIJNGJ_04787	FECIJNGJ_04787 hypothetical protein	0
FECIJNGJ_04789	FECIJNGJ_04789 NADH dehydrogenase	0
FECIJNGJ_04820	FECIJNGJ_04820 hypothetical protein	0
FECIJNGJ_04821	FECIJNGJ_04821 hypothetical protein	0
FECIJNGJ_04833	FECIJNGJ_04833 hypothetical protein	0
FECIJNGJ_04856	FECIJNGJ_04856 hypothetical protein	0
FECIJNGJ_04952	FECIJNGJ_04952 hypothetical protein	0
FECIJNGJ_04955	FECIJNGJ_04955 Universal stress protein A	0
FECIJNGJ_04986	FECIJNGJ_04986 hypothetical protein	0
FECIJNGJ_04989	FECIJNGJ_04989 hypothetical protein	0
FECIJNGJ_05034	FECIJNGJ_05034 Putative aminoacrylate hydrolase RutD	0
