# Supplementary material for: Phylogenomic Identification of a Highly Conserved Copper-Binding RiPP Biosynthetic Gene Cluster in Marine Microbulbifer Bacteria
Source: ACS Chem Biol. 2025 Sep 19;20(10):2462–74. doi: 10.1021/acschembio.5c00507 (PMC12538549; doi:10.1021/acschembio.5c00507)
Supplement: Supplementary file 4 [file cb5c00507_si_004.xlsx]

## Sheet: 0.2mM_CuSO4
Protein	Protein.Description	Intensity
FECIJNGJ_02048	FECIJNGJ_02048 Vitamin B12 transporter BtuB	6.13967e+11
FECIJNGJ_03419	FECIJNGJ_03419 Tol-Pal system protein TolQ	2.28301e+11
FECIJNGJ_01598	FECIJNGJ_01598 Dihydrolipoyl dehydrogenase	1.61005e+11
FECIJNGJ_02049	FECIJNGJ_02049 Vitamin B12 transporter BtuB	1.16545e+11
FECIJNGJ_02579	FECIJNGJ_02579 hypothetical protein	1.00346e+11
FECIJNGJ_00277	FECIJNGJ_00277 Major outer membrane protein P.IB	7.93981e+10
FECIJNGJ_01559	FECIJNGJ_01559 Bacterioferritin	6.93982e+10
FECIJNGJ_03443	FECIJNGJ_03443 Outer membrane protein TolC	62038218337
FECIJNGJ_02580	FECIJNGJ_02580 hypothetical protein	5.53913e+10
FECIJNGJ_02951	FECIJNGJ_02951 ATP synthase subunit b	5.31298e+10
FECIJNGJ_03644	FECIJNGJ_03644 Protein oar	5.18695e+10
FECIJNGJ_01465	FECIJNGJ_01465 Vitamin B12 transporter BtuB	5.18497e+10
FECIJNGJ_00060	FECIJNGJ_00060 hypothetical protein	5.15449e+10
FECIJNGJ_02104	FECIJNGJ_02104 Peptidoglycan-associated lipoprotein	42609801544
FECIJNGJ_03054	FECIJNGJ_03054 Outer membrane protein MIP	41570625153
FECIJNGJ_04565	FECIJNGJ_04565 hypothetical protein	41383566212
FECIJNGJ_04619	FECIJNGJ_04619 26 kDa periplasmic immunogenic protein	3.95464e+10
FECIJNGJ_03068	FECIJNGJ_03068 hypothetical protein	3.47681e+10
FECIJNGJ_03623	FECIJNGJ_03623 hypothetical protein	3.19822e+10
FECIJNGJ_02892	FECIJNGJ_02892 hypothetical protein	2.98553e+10
FECIJNGJ_03970	FECIJNGJ_03970 hypothetical protein	2.80859e+10
FECIJNGJ_03069	FECIJNGJ_03069 Alkaline phosphatase	2.75038e+10
FECIJNGJ_03621	FECIJNGJ_03621 Copper-exporting P-type ATPase	26317039328
FECIJNGJ_04232	FECIJNGJ_04232 Superoxide dismutase [Fe]	2.51179e+10
FECIJNGJ_04104	FECIJNGJ_04104 hypothetical protein	24240120841
FECIJNGJ_00058	FECIJNGJ_00058 Sec translocon accessory complex subunit YajC	21780109302
FECIJNGJ_04606	FECIJNGJ_04606 hypothetical protein	20056817294
FECIJNGJ_02051	FECIJNGJ_02051 Di-/tripeptide transporter	19138323740
FECIJNGJ_03166	FECIJNGJ_03166 putative TonB-dependent receptor	1.90577e+10
FECIJNGJ_00061	FECIJNGJ_00061 Neutral protease	1.86363e+10
FECIJNGJ_01116	FECIJNGJ_01116 Na(+)/H(+) antiporter NhaB	17895748139
FECIJNGJ_03420	FECIJNGJ_03420 Tol-Pal system protein TolQ	15510757370
FECIJNGJ_04848	FECIJNGJ_04848 hypothetical protein	15163843660
FECIJNGJ_04212	FECIJNGJ_04212 hypothetical protein	14360034792
FECIJNGJ_02878	FECIJNGJ_02878 Vitamin B12 transporter BtuB	1.42081e+10
FECIJNGJ_01028	FECIJNGJ_01028 Dipeptidyl carboxypeptidase	1.33571e+10
FECIJNGJ_02949	FECIJNGJ_02949 ATP synthase subunit a	13274345548
FECIJNGJ_04461	FECIJNGJ_04461 Protease 4	13025250745
FECIJNGJ_02179	FECIJNGJ_02179 hypothetical protein	12927707891
FECIJNGJ_02301	FECIJNGJ_02301 Protein translocase subunit SecY	11963805929
FECIJNGJ_02740	FECIJNGJ_02740 hypothetical protein	1.14743e+10
FECIJNGJ_04001	FECIJNGJ_04001 Vitamin B12 transporter BtuB	11473760941
FECIJNGJ_00685	FECIJNGJ_00685 Cobalt-zinc-cadmium resistance protein CzcC	11112744857
FECIJNGJ_00485	FECIJNGJ_00485 hypothetical protein	10919987548
FECIJNGJ_01699	FECIJNGJ_01699 hypothetical protein	10764061540
FECIJNGJ_03965	FECIJNGJ_03965 hypothetical protein	10647775364
FECIJNGJ_01694	FECIJNGJ_01694 Cytochrome b/c1	1.05829e+10
FECIJNGJ_00834	FECIJNGJ_00834 putative lipoprotein YiaD	1.00148e+10
FECIJNGJ_03444	FECIJNGJ_03444 Outer membrane protein TolC	9.92726e+09
FECIJNGJ_03022	FECIJNGJ_03022 hypothetical protein	9726611150
FECIJNGJ_02601	FECIJNGJ_02601 Modulator of FtsH protease HflC	9.71659e+09
FECIJNGJ_00332	FECIJNGJ_00332 hypothetical protein	9.18434e+09
FECIJNGJ_04604	FECIJNGJ_04604 Vitamin B12 transporter BtuB	9.17581e+09
FECIJNGJ_04899	FECIJNGJ_04899 hypothetical protein	9121268075
FECIJNGJ_01073	FECIJNGJ_01073 hypothetical protein	8405739553
FECIJNGJ_03697	FECIJNGJ_03697 Protein YceI	8.0904e+09
FECIJNGJ_04106	FECIJNGJ_04106 Cbb3-type cytochrome c oxidase subunit CcoP2	8041317481
FECIJNGJ_04605	FECIJNGJ_04605 hypothetical protein	7542722491
FECIJNGJ_04274	FECIJNGJ_04274 hypothetical protein	7.50153e+09
FECIJNGJ_00331	FECIJNGJ_00331 hypothetical protein	7451380785
FECIJNGJ_02108	FECIJNGJ_02108 Tol-Pal system protein TolQ	7125807732
FECIJNGJ_02891	FECIJNGJ_02891 Cytochrome c oxidase subunit 1	6.79298e+09
FECIJNGJ_02950	FECIJNGJ_02950 ATP synthase subunit c	6768086300
FECIJNGJ_03709	FECIJNGJ_03709 hypothetical protein	6638511102
FECIJNGJ_03942	FECIJNGJ_03942 hypothetical protein	6489608124
FECIJNGJ_01048	FECIJNGJ_01048 Vitamin B12 transporter BtuB	6479655100
FECIJNGJ_04597	FECIJNGJ_04597 Vitamin B12 transporter BtuB	6.42012e+09
FECIJNGJ_04071	FECIJNGJ_04071 hypothetical protein	6387085320
FECIJNGJ_01630	FECIJNGJ_01630 hypothetical protein	6.36878e+09
FECIJNGJ_02028	FECIJNGJ_02028 hypothetical protein	6.33817e+09
FECIJNGJ_03788	FECIJNGJ_03788 hypothetical protein	6329750895
FECIJNGJ_04097	FECIJNGJ_04097 Protein translocase subunit SecF	6321326230
FECIJNGJ_03130	FECIJNGJ_03130 hypothetical protein	6014634740
FECIJNGJ_03500	FECIJNGJ_03500 hypothetical protein	5.87512e+09
FECIJNGJ_04107	FECIJNGJ_04107 hypothetical protein	5869540136
FECIJNGJ_02054	FECIJNGJ_02054 Outer membrane protein assembly factor BamC	5808224336
FECIJNGJ_04553	FECIJNGJ_04553 Signal peptidase I	5.75448e+09
FECIJNGJ_03818	FECIJNGJ_03818 hypothetical protein	5749348237
FECIJNGJ_02087	FECIJNGJ_02087 hypothetical protein	5.67806e+09
FECIJNGJ_03415	FECIJNGJ_03415 Phosphatidylglycerol--prolipoprotein diacylglyceryl transferase	5661158447
FECIJNGJ_01295	FECIJNGJ_01295 hypothetical protein	5.61452e+09
FECIJNGJ_01814	FECIJNGJ_01814 Cytosol aminopeptidase	5.60395e+09
FECIJNGJ_03450	FECIJNGJ_03450 hypothetical protein	5.45583e+09
FECIJNGJ_02428	FECIJNGJ_02428 RNA polymerase sigma factor RpoD	5426190423
FECIJNGJ_03947	FECIJNGJ_03947 hypothetical protein	5.40833e+09
FECIJNGJ_01111	FECIJNGJ_01111 putative protease SohB	5.17438e+09
FECIJNGJ_00527	FECIJNGJ_00527 Cation efflux system protein CusA	5091376091
FECIJNGJ_01445	FECIJNGJ_01445 hypothetical protein	5021833500
FECIJNGJ_03065	FECIJNGJ_03065 ATP-dependent protease subunit HslV	4.98984e+09
FECIJNGJ_01918	FECIJNGJ_01918 Nucleoside diphosphate kinase	4897837826
FECIJNGJ_02602	FECIJNGJ_02602 Modulator of FtsH protease HflK	4809216398
FECIJNGJ_01938	FECIJNGJ_01938 Na(+)/H(+) antiporter NhaC	4.74573e+09
FECIJNGJ_02520	FECIJNGJ_02520 Phospholipase D	4.74092e+09
FECIJNGJ_00368	FECIJNGJ_00368 Multidrug efflux pump subunit AcrB	4.68708e+09
FECIJNGJ_02588	FECIJNGJ_02588 hypothetical protein	4.54448e+09
FECIJNGJ_01413	FECIJNGJ_01413 Regulator of sigma-E protease RseP	4456479641
FECIJNGJ_03493	FECIJNGJ_03493 hypothetical protein	4.44961e+09
FECIJNGJ_01045	FECIJNGJ_01045 hypothetical protein	4393727520
FECIJNGJ_02865	FECIJNGJ_02865 Thiol:disulfide interchange protein DsbA	4315088944
FECIJNGJ_01552	FECIJNGJ_01552 hypothetical protein	4255395270
FECIJNGJ_01163	FECIJNGJ_01163 hypothetical protein	4190870947
FECIJNGJ_02250	FECIJNGJ_02250 Outer membrane protein assembly factor BamD	4130943202
FECIJNGJ_03995	FECIJNGJ_03995 hypothetical protein	4.07152e+09
FECIJNGJ_01943	FECIJNGJ_01943 hypothetical protein	4.01902e+09
FECIJNGJ_01603	FECIJNGJ_01603 Succinate dehydrogenase hydrophobic membrane anchor subunit	4011860340
FECIJNGJ_00698	FECIJNGJ_00698 Vitamin B12 transporter BtuB	3999185502
FECIJNGJ_02632	FECIJNGJ_02632 hypothetical protein	3946450705
FECIJNGJ_02994	FECIJNGJ_02994 hypothetical protein	3.77384e+09
FECIJNGJ_04127	FECIJNGJ_04127 60 kDa chaperonin	3665833908
FECIJNGJ_03727	FECIJNGJ_03727 Outer membrane protein W	3.64517e+09
FECIJNGJ_03641	FECIJNGJ_03641 p-aminobenzoyl-glutamate transport protein	3.51446e+09
FECIJNGJ_03791	FECIJNGJ_03791 Outer membrane protein assembly factor BamE	3510881074
FECIJNGJ_00125	FECIJNGJ_00125 hypothetical protein	3505161718
FECIJNGJ_04322	FECIJNGJ_04322 hypothetical protein	3466659350
FECIJNGJ_01742	FECIJNGJ_01742 Vitamin B12 transporter BtuB	3459475656
FECIJNGJ_04105	FECIJNGJ_04105 hypothetical protein	3442781128
FECIJNGJ_03774	FECIJNGJ_03774 hypothetical protein	3395200160
FECIJNGJ_03613	FECIJNGJ_03613 Vitamin B12 transporter BtuB	3.3866e+09
FECIJNGJ_02492	FECIJNGJ_02492 hypothetical protein	3274840524
FECIJNGJ_04103	FECIJNGJ_04103 Cbb3-type cytochrome c oxidase subunit CcoN1	3273748080
FECIJNGJ_01298	FECIJNGJ_01298 Co-chaperone protein DjlA	3221157264
FECIJNGJ_00117	FECIJNGJ_00117 Outer membrane protein OprM	3.19864e+09
FECIJNGJ_02712	FECIJNGJ_02712 hypothetical protein	3.1873e+09
FECIJNGJ_02903	FECIJNGJ_02903 Oxygen-dependent coproporphyrinogen-III oxidase	3.12187e+09
FECIJNGJ_03076	FECIJNGJ_03076 Sec-independent protein translocase protein TatA	3050725606
FECIJNGJ_01720	FECIJNGJ_01720 Peptide methionine sulfoxide reductase MsrB	3028629612
FECIJNGJ_02998	FECIJNGJ_02998 hypothetical protein	3.00496e+09
FECIJNGJ_02281	FECIJNGJ_02281 3-hydroxydecanoyl-[acyl-carrier-protein] dehydratase	2.97756e+09
FECIJNGJ_04772	FECIJNGJ_04772 Outer membrane protein A	2955164597
FECIJNGJ_01367	FECIJNGJ_01367 hypothetical protein	2949841550
FECIJNGJ_01186	FECIJNGJ_01186 hypothetical protein	2905383228
FECIJNGJ_03850	FECIJNGJ_03850 ATP-dependent zinc metalloprotease FtsH	2790345868
FECIJNGJ_03188	FECIJNGJ_03188 Urocanate hydratase	2.78917e+09
FECIJNGJ_01709	FECIJNGJ_01709 3-deoxy-D-manno-octulosonate 8-phosphate phosphatase KdsC	2.73613e+09
FECIJNGJ_02833	FECIJNGJ_02833 hypothetical protein	2724796709
FECIJNGJ_04607	FECIJNGJ_04607 hypothetical protein	2723243388
FECIJNGJ_02585	FECIJNGJ_02585 hypothetical protein	2.70668e+09
FECIJNGJ_03447	FECIJNGJ_03447 Intermembrane transport protein YebT	2.69973e+09
FECIJNGJ_01944	FECIJNGJ_01944 hypothetical protein	2609316470
FECIJNGJ_02586	FECIJNGJ_02586 hypothetical protein	2608366518
FECIJNGJ_00495	FECIJNGJ_00495 Pesticin receptor	2592837103
FECIJNGJ_01176	FECIJNGJ_01176 hypothetical protein	2586992948
FECIJNGJ_03235	FECIJNGJ_03235 Putative transport protein YdiK	2578417436
FECIJNGJ_01095	FECIJNGJ_01095 hypothetical protein	2573364024
FECIJNGJ_00357	FECIJNGJ_00357 hypothetical protein	2567274132
FECIJNGJ_02335	FECIJNGJ_02335 Protein translocase subunit SecE	2545775606
FECIJNGJ_01801	FECIJNGJ_01801 hypothetical protein	2508964713
FECIJNGJ_00065	FECIJNGJ_00065 Neutral protease	2506476856
FECIJNGJ_05019	FECIJNGJ_05019 Glyceraldehyde-3-phosphate dehydrogenase-like protein	2501711407
FECIJNGJ_02194	FECIJNGJ_02194 Tol-Pal system protein TolR	2443709360
FECIJNGJ_02189	FECIJNGJ_02189 Glycerophosphodiester phosphodiesterase, periplasmic	2438538602
FECIJNGJ_02915	FECIJNGJ_02915 hypothetical protein	2.4272e+09
FECIJNGJ_02993	FECIJNGJ_02993 hypothetical protein	2.4267e+09
FECIJNGJ_00320	FECIJNGJ_00320 Type II secretion system protein G	2400383896
FECIJNGJ_03721	FECIJNGJ_03721 Cytochrome bd-II ubiquinol oxidase subunit 1	2.36661e+09
FECIJNGJ_00316	FECIJNGJ_00316 Secretin GspD	2.35201e+09
FECIJNGJ_03633	FECIJNGJ_03633 hypothetical protein	2339470978
FECIJNGJ_05021	FECIJNGJ_05021 Na(+)-translocating NADH-quinone reductase subunit B	2334089792
FECIJNGJ_01685	FECIJNGJ_01685 Osmotically-inducible protein Y	2304242908
FECIJNGJ_04231	FECIJNGJ_04231 hypothetical protein	2.27362e+09
FECIJNGJ_02205	FECIJNGJ_02205 Lysophospholipid transporter LplT	2269819466
FECIJNGJ_00311	FECIJNGJ_00311 hypothetical protein	2214219438
FECIJNGJ_03259	FECIJNGJ_03259 hypothetical protein	2199899176
FECIJNGJ_04096	FECIJNGJ_04096 Protein translocase subunit SecD	2193211322
FECIJNGJ_02047	FECIJNGJ_02047 Vitamin B12 transporter BtuB	2174368492
FECIJNGJ_01733	FECIJNGJ_01733 Sulfate transporter CysZ	2.17311e+09
FECIJNGJ_01144	FECIJNGJ_01144 hypothetical protein	2163376193
FECIJNGJ_03456	FECIJNGJ_03456 hypothetical protein	2130397721
FECIJNGJ_02809	FECIJNGJ_02809 hypothetical protein	2129848133
FECIJNGJ_01112	FECIJNGJ_01112 hypothetical protein	2124622908
FECIJNGJ_01877	FECIJNGJ_01877 Vitamin B12 transporter BtuB	2117780788
FECIJNGJ_01461	FECIJNGJ_01461 Inosine-5'-monophosphate dehydrogenase	2117657156
FECIJNGJ_01306	FECIJNGJ_01306 Oxaloacetate decarboxylase beta chain	2101855723
FECIJNGJ_02916	FECIJNGJ_02916 hypothetical protein	2094956653
FECIJNGJ_01408	FECIJNGJ_01408 3-hydroxyacyl-[acyl-carrier-protein] dehydratase FabZ	2036146290
FECIJNGJ_02913	FECIJNGJ_02913 Multidrug resistance protein MdtA	2018323556
FECIJNGJ_01245	FECIJNGJ_01245 hypothetical protein	2008625599
FECIJNGJ_02328	FECIJNGJ_02328 DNA-directed RNA polymerase subunit beta'	1996438524
FECIJNGJ_01488	FECIJNGJ_01488 hypothetical protein	1994208126
FECIJNGJ_00214	FECIJNGJ_00214 Multidrug export protein AcrF	1977377147
FECIJNGJ_03977	FECIJNGJ_03977 hypothetical protein	1.96239e+09
FECIJNGJ_01813	FECIJNGJ_01813 Lipopolysaccharide export system permease protein LptF	1.95049e+09
FECIJNGJ_00119	FECIJNGJ_00119 Efflux pump membrane transporter BepG	1.93721e+09
FECIJNGJ_00330	FECIJNGJ_00330 Sensor histidine kinase RcsC	1913199942
FECIJNGJ_03503	FECIJNGJ_03503 hypothetical protein	1873216071
FECIJNGJ_04047	FECIJNGJ_04047 Putative aminotransferase/MSMEI_6121	1845798144
FECIJNGJ_03175	FECIJNGJ_03175 putative protein YibN	1813798085
FECIJNGJ_03323	FECIJNGJ_03323 hypothetical protein	1.80874e+09
FECIJNGJ_03542	FECIJNGJ_03542 hypothetical protein	1800336300
FECIJNGJ_03815	FECIJNGJ_03815 hypothetical protein	1773898540
FECIJNGJ_01811	FECIJNGJ_01811 hypothetical protein	1751339652
FECIJNGJ_02622	FECIJNGJ_02622 Type 3 secretion system secretin	1742357316
FECIJNGJ_00359	FECIJNGJ_00359 hypothetical protein	1740494425
FECIJNGJ_01910	FECIJNGJ_01910 hypothetical protein	1725731186
FECIJNGJ_01609	FECIJNGJ_01609 hypothetical protein	1711937289
FECIJNGJ_04014	FECIJNGJ_04014 hypothetical protein	1.70667e+09
FECIJNGJ_04115	FECIJNGJ_04115 hypothetical protein	1.70548e+09
FECIJNGJ_01620	FECIJNGJ_01620 hypothetical protein	1704115502
FECIJNGJ_00708	FECIJNGJ_00708 hypothetical protein	1698392679
FECIJNGJ_00417	FECIJNGJ_00417 MltA-interacting protein	1.69114e+09
FECIJNGJ_02907	FECIJNGJ_02907 hypothetical protein	1.68446e+09
FECIJNGJ_01192	FECIJNGJ_01192 p-aminobenzoyl-glutamate transport protein	1.6693e+09
FECIJNGJ_04125	FECIJNGJ_04125 hypothetical protein	1.66024e+09
FECIJNGJ_03430	FECIJNGJ_03430 hypothetical protein	1652233276
FECIJNGJ_02318	FECIJNGJ_02318 50S ribosomal protein L2	1627600600
FECIJNGJ_02519	FECIJNGJ_02519 hypothetical protein	1623515434
FECIJNGJ_01090	FECIJNGJ_01090 hypothetical protein	1620315880
FECIJNGJ_02185	FECIJNGJ_02185 hypothetical protein	1.62013e+09
FECIJNGJ_03988	FECIJNGJ_03988 D-alanyl-D-alanine carboxypeptidase DacA	1.61912e+09
FECIJNGJ_04922	FECIJNGJ_04922 Inner membrane protein YhaI	1587703198
FECIJNGJ_00280	FECIJNGJ_00280 Tol-Pal system protein TolQ	1.58453e+09
FECIJNGJ_02343	FECIJNGJ_02343 hypothetical protein	1584013451
FECIJNGJ_02140	FECIJNGJ_02140 putative protein	1.57793e+09
FECIJNGJ_03033	FECIJNGJ_03033 Coenzyme A biosynthesis bifunctional protein CoaBC	1.56957e+09
FECIJNGJ_02472	FECIJNGJ_02472 Cobalt-zinc-cadmium resistance protein CzcA	1527255624
FECIJNGJ_01415	FECIJNGJ_01415 Phosphatidate cytidylyltransferase	1497713160
FECIJNGJ_05123	FECIJNGJ_05123 hypothetical protein	1494304144
FECIJNGJ_00137	FECIJNGJ_00137 hypothetical protein	1490619601
FECIJNGJ_01189	FECIJNGJ_01189 hypothetical protein	1484594408
FECIJNGJ_03324	FECIJNGJ_03324 hypothetical protein	1479758696
FECIJNGJ_01253	FECIJNGJ_01253 Cytochrome bo(3) ubiquinol oxidase subunit 1	1.47305e+09
FECIJNGJ_02729	FECIJNGJ_02729 hypothetical protein	1457926754
FECIJNGJ_00134	FECIJNGJ_00134 hypothetical protein	1427758700
FECIJNGJ_01226	FECIJNGJ_01226 Cytochrome c-type biogenesis protein CcmE	1.41782e+09
FECIJNGJ_02830	FECIJNGJ_02830 Ferredoxin--NADP reductase	1.40672e+09
FECIJNGJ_02070	FECIJNGJ_02070 hypothetical protein	1401745540
FECIJNGJ_02268	FECIJNGJ_02268 putative lipid II flippase MurJ	1399124742
FECIJNGJ_03257	FECIJNGJ_03257 hypothetical protein	1375670800
FECIJNGJ_01701	FECIJNGJ_01701 Serine endoprotease DegS	1368179351
FECIJNGJ_03092	FECIJNGJ_03092 Toluene efflux pump membrane transporter TtgH	1359994136
FECIJNGJ_01250	FECIJNGJ_01250 hypothetical protein	1.35998e+09
FECIJNGJ_01123	FECIJNGJ_01123 Peptidyl-prolyl cis-trans isomerase D	1352659205
FECIJNGJ_00291	FECIJNGJ_00291 hypothetical protein	1343367889
FECIJNGJ_03012	FECIJNGJ_03012 Proton/glutamate-aspartate symporter	1.31156e+09
FECIJNGJ_03582	FECIJNGJ_03582 hypothetical protein	1.30996e+09
FECIJNGJ_05013	FECIJNGJ_05013 hypothetical protein	1.29756e+09
FECIJNGJ_01599	FECIJNGJ_01599 Dihydrolipoyllysine-residue succinyltransferase component of 2-oxoglutarate dehydrogenase complex	1283585301
FECIJNGJ_03822	FECIJNGJ_03822 Multidrug resistance protein MexB	1.27338e+09
FECIJNGJ_03663	FECIJNGJ_03663 hypothetical protein	1266904896
FECIJNGJ_00430	FECIJNGJ_00430 Heme transporter BhuA	1.22942e+09
FECIJNGJ_04973	FECIJNGJ_04973 hypothetical protein	1224449859
FECIJNGJ_02625	FECIJNGJ_02625 hypothetical protein	1220173646
FECIJNGJ_00721	FECIJNGJ_00721 Hercynine oxygenase	1.21924e+09
FECIJNGJ_04139	FECIJNGJ_04139 Coniferyl aldehyde dehydrogenase	1207123720
FECIJNGJ_01299	FECIJNGJ_01299 hypothetical protein	1205831859
FECIJNGJ_02371	FECIJNGJ_02371 hypothetical protein	1198636992
FECIJNGJ_03731	FECIJNGJ_03731 N5-carboxyaminoimidazole ribonucleotide mutase	1193208220
FECIJNGJ_02236	FECIJNGJ_02236 hypothetical protein	1.18342e+09
FECIJNGJ_00265	FECIJNGJ_00265 hypothetical protein	1183289969
FECIJNGJ_02659	FECIJNGJ_02659 hypothetical protein	1177052312
FECIJNGJ_00238	FECIJNGJ_00238 Vitamin B12 transporter BtuB	1.17492e+09
FECIJNGJ_02941	FECIJNGJ_02941 Membrane protein insertase YidC	1.17187e+09
FECIJNGJ_02170	FECIJNGJ_02170 Inner membrane protein YohC	1160673974
FECIJNGJ_03418	FECIJNGJ_03418 hypothetical protein	1125789132
FECIJNGJ_00831	FECIJNGJ_00831 hypothetical protein	1115632268
FECIJNGJ_01654	FECIJNGJ_01654 Fimbrial protein	1115457148
FECIJNGJ_04529	FECIJNGJ_04529 hypothetical protein	1074175628
FECIJNGJ_03805	FECIJNGJ_03805 hypothetical protein	1050503946
FECIJNGJ_01874	FECIJNGJ_01874 NADH-quinone oxidoreductase subunit M	1039119548
FECIJNGJ_04906	FECIJNGJ_04906 hypothetical protein	1029809787
FECIJNGJ_02854	FECIJNGJ_02854 hypothetical protein	1.02573e+09
FECIJNGJ_04233	FECIJNGJ_04233 hypothetical protein	1018517440
FECIJNGJ_02564	FECIJNGJ_02564 hypothetical protein	1.00949e+09
FECIJNGJ_05022	FECIJNGJ_05022 Na(+)-translocating NADH-quinone reductase subunit C	1.00915e+09
FECIJNGJ_02953	FECIJNGJ_02953 ATP synthase subunit alpha	1004659297
FECIJNGJ_01269	FECIJNGJ_01269 hypothetical protein	9.85838e+08
FECIJNGJ_01591	FECIJNGJ_01591 Mercuric reductase	9.82119e+08
FECIJNGJ_00636	FECIJNGJ_00636 UDP-2,3-diacylglucosamine pyrophosphatase LpxG	9.78038e+08
FECIJNGJ_02315	FECIJNGJ_02315 30S ribosomal protein S3	977043658
FECIJNGJ_03953	FECIJNGJ_03953 Protease HtpX	9.72576e+08
FECIJNGJ_02996	FECIJNGJ_02996 Phosphate-specific transport system accessory protein PhoU	970234902
FECIJNGJ_04616	FECIJNGJ_04616 hypothetical protein	959890607
FECIJNGJ_01411	FECIJNGJ_01411 Outer membrane protein assembly factor BamA	9.51649e+08
FECIJNGJ_01869	FECIJNGJ_01869 NADH-quinone oxidoreductase subunit H	928132913
FECIJNGJ_03844	FECIJNGJ_03844 NAD(P) transhydrogenase subunit alpha	9.26916e+08
FECIJNGJ_01492	FECIJNGJ_01492 putative protein	916309621
FECIJNGJ_03494	FECIJNGJ_03494 hypothetical protein	896054141
FECIJNGJ_01582	FECIJNGJ_01582 hypothetical protein	890682298
FECIJNGJ_05110	FECIJNGJ_05110 Modulator of FtsH protease YccA	877686910
FECIJNGJ_00195	FECIJNGJ_00195 hypothetical protein	850896380
FECIJNGJ_01078	FECIJNGJ_01078 hypothetical protein	848827355
FECIJNGJ_03792	FECIJNGJ_03792 Ferric uptake regulation protein	8.45794e+08
FECIJNGJ_04242	FECIJNGJ_04242 Na(+)/H(+) antiporter NhaA	841227640
FECIJNGJ_03689	FECIJNGJ_03689 hypothetical protein	831152757
FECIJNGJ_03329	FECIJNGJ_03329 hypothetical protein	8.2718e+08
FECIJNGJ_04124	FECIJNGJ_04124 Cyclopropane-fatty-acyl-phospholipid synthase	8.2699e+08
FECIJNGJ_01546	FECIJNGJ_01546 50S ribosomal protein L3 glutamine methyltransferase	822751518
FECIJNGJ_02271	FECIJNGJ_02271 Adaptive-response sensory-kinase SasA	822225370
FECIJNGJ_02429	FECIJNGJ_02429 Diacylglycerol kinase	819568206
FECIJNGJ_02767	FECIJNGJ_02767 hypothetical protein	817408776
FECIJNGJ_03987	FECIJNGJ_03987 Endolytic peptidoglycan transglycosylase RlpA	814710872
FECIJNGJ_01689	FECIJNGJ_01689 Inner membrane protein YohC	810932364
FECIJNGJ_00989	FECIJNGJ_00989 Vitamin B12 transporter BtuB	808464021
FECIJNGJ_04437	FECIJNGJ_04437 hypothetical protein	790929804
FECIJNGJ_01101	FECIJNGJ_01101 Cobalt-zinc-cadmium resistance protein CzcA	782069588
FECIJNGJ_02175	FECIJNGJ_02175 hypothetical protein	778152020
FECIJNGJ_04545	FECIJNGJ_04545 RNA polymerase sigma-H factor	774205522
FECIJNGJ_00353	FECIJNGJ_00353 Outer membrane lipoprotein Blc	771159714
FECIJNGJ_00899	FECIJNGJ_00899 Putative alkyl/aryl-sulfatase YjcS	7.67172e+08
FECIJNGJ_04317	FECIJNGJ_04317 hypothetical protein	760456597
FECIJNGJ_02309	FECIJNGJ_02309 50S ribosomal protein L5	752728645
FECIJNGJ_01873	FECIJNGJ_01873 NADH-quinone oxidoreductase subunit L	746332518
FECIJNGJ_01191	FECIJNGJ_01191 Ferrichrome outer membrane transporter/phage receptor	7.38913e+08
FECIJNGJ_04221	FECIJNGJ_04221 Long-chain fatty acid transport protein	7.38863e+08
FECIJNGJ_04883	FECIJNGJ_04883 hypothetical protein	737914327
FECIJNGJ_03431	FECIJNGJ_03431 hypothetical protein	716371008
FECIJNGJ_04792	FECIJNGJ_04792 hypothetical protein	714116552
FECIJNGJ_03946	FECIJNGJ_03946 hypothetical protein	713906650
FECIJNGJ_02955	FECIJNGJ_02955 ATP synthase subunit beta	7.12994e+08
FECIJNGJ_01142	FECIJNGJ_01142 Glutathione amide reductase	711150840
FECIJNGJ_00579	FECIJNGJ_00579 hypothetical protein	701400463
FECIJNGJ_02199	FECIJNGJ_02199 Swarming motility protein SwrC	698986977
FECIJNGJ_00893	FECIJNGJ_00893 Putative alkyl/aryl-sulfatase YjcS	697292238
FECIJNGJ_00705	FECIJNGJ_00705 Cobalt-zinc-cadmium resistance protein CzcA	695338396
FECIJNGJ_00339	FECIJNGJ_00339 hypothetical protein	688708190
FECIJNGJ_02295	FECIJNGJ_02295 50S ribosomal protein L17	688704104
FECIJNGJ_04649	FECIJNGJ_04649 DNA gyrase subunit A	6.87931e+08
FECIJNGJ_01865	FECIJNGJ_01865 NADH-quinone oxidoreductase subunit C/D	679137261
FECIJNGJ_02166	FECIJNGJ_02166 hypothetical protein	678185092
FECIJNGJ_03514	FECIJNGJ_03514 Amino-acid carrier protein AlsT	677905978
FECIJNGJ_00526	FECIJNGJ_00526 hypothetical protein	665658250
FECIJNGJ_00288	FECIJNGJ_00288 CDP-diacylglycerol--glycerol-3-phosphate 3-phosphatidyltransferase	664363572
FECIJNGJ_02324	FECIJNGJ_02324 Elongation factor Tu	662819922
FECIJNGJ_01863	FECIJNGJ_01863 NAD(P)H-quinone oxidoreductase subunit 3, chloroplastic	6.62552e+08
FECIJNGJ_03726	FECIJNGJ_03726 hypothetical protein	658064094
FECIJNGJ_03594	FECIJNGJ_03594 hypothetical protein	653493090
FECIJNGJ_00282	FECIJNGJ_00282 Lipid A export ATP-binding/permease protein MsbA	640814101
FECIJNGJ_04281	FECIJNGJ_04281 hypothetical protein	640530284
FECIJNGJ_04119	FECIJNGJ_04119 Anhydromuropeptide permease	640380012
FECIJNGJ_03097	FECIJNGJ_03097 Phytoene desaturase (lycopene-forming)	638166918
FECIJNGJ_03215	FECIJNGJ_03215 hypothetical protein	6.34758e+08
FECIJNGJ_04109	FECIJNGJ_04109 Copper-exporting P-type ATPase	628828000
FECIJNGJ_02932	FECIJNGJ_02932 hypothetical protein	623354250
FECIJNGJ_02184	FECIJNGJ_02184 hypothetical protein	613918280
FECIJNGJ_03449	FECIJNGJ_03449 Intermembrane transport protein YebT	611462668
FECIJNGJ_03006	FECIJNGJ_03006 hypothetical protein	610737096
FECIJNGJ_03168	FECIJNGJ_03168 Histidine biosynthesis bifunctional protein HisB	609434897
FECIJNGJ_04554	FECIJNGJ_04554 hypothetical protein	606147146
FECIJNGJ_01879	FECIJNGJ_01879 Hydroxyacylglutathione hydrolase	5.97889e+08
FECIJNGJ_02081	FECIJNGJ_02081 hypothetical protein	596973770
FECIJNGJ_02737	FECIJNGJ_02737 Molybdenum cofactor biosynthesis protein B	5.96204e+08
FECIJNGJ_03722	FECIJNGJ_03722 hypothetical protein	593845193
FECIJNGJ_04203	FECIJNGJ_04203 hypothetical protein	571126797
FECIJNGJ_04983	FECIJNGJ_04983 hypothetical protein	569499758
FECIJNGJ_03100	FECIJNGJ_03100 hypothetical protein	566653402
FECIJNGJ_01513	FECIJNGJ_01513 Alanine--tRNA ligase	566649230
FECIJNGJ_03260	FECIJNGJ_03260 hypothetical protein	5.65759e+08
FECIJNGJ_01039	FECIJNGJ_01039 hypothetical protein	561630504
FECIJNGJ_04286	FECIJNGJ_04286 Pesticin receptor	5.60733e+08
FECIJNGJ_03976	FECIJNGJ_03976 hypothetical protein	559102460
FECIJNGJ_02817	FECIJNGJ_02817 Inner membrane protein YqiJ	550971406
FECIJNGJ_01695	FECIJNGJ_01695 Ubiquinol-cytochrome c reductase iron-sulfur subunit	548029462
FECIJNGJ_00230	FECIJNGJ_00230 Lipoprotein-releasing system transmembrane protein LolE	547139196
FECIJNGJ_01663	FECIJNGJ_01663 Protein translocase subunit SecA	546246688
FECIJNGJ_01737	FECIJNGJ_01737 hypothetical protein	545960254
FECIJNGJ_01308	FECIJNGJ_01308 hypothetical protein	535349450
FECIJNGJ_04966	FECIJNGJ_04966 hypothetical protein	5.34978e+08
FECIJNGJ_01254	FECIJNGJ_01254 Cytochrome bo(3) ubiquinol oxidase subunit 2	530808712
FECIJNGJ_01618	FECIJNGJ_01618 hypothetical protein	518211315
FECIJNGJ_02423	FECIJNGJ_02423 Dihydroneopterin aldolase	516954991
FECIJNGJ_04465	FECIJNGJ_04465 hypothetical protein	515154983
FECIJNGJ_00723	FECIJNGJ_00723 Vitamin B12 transporter BtuB	5.14554e+08
FECIJNGJ_00227	FECIJNGJ_00227 Lipoprotein-releasing system transmembrane protein LolC	506926962
FECIJNGJ_04028	FECIJNGJ_04028 LPS-assembly lipoprotein LptE	503046730
FECIJNGJ_02258	FECIJNGJ_02258 hypothetical protein	500798504
FECIJNGJ_03572	FECIJNGJ_03572 3-phenylpropionate-dihydrodiol/cinnamic acid-dihydrodiol dehydrogenase	500734109
FECIJNGJ_02075	FECIJNGJ_02075 Pre-pro-metalloprotease PrtV	497995969
FECIJNGJ_03214	FECIJNGJ_03214 Small-conductance mechanosensitive channel	497910207
FECIJNGJ_04373	FECIJNGJ_04373 hypothetical protein	497894261
FECIJNGJ_01453	FECIJNGJ_01453 hypothetical protein	497669200
FECIJNGJ_05024	FECIJNGJ_05024 Na(+)-translocating NADH-quinone reductase subunit E	4.92594e+08
FECIJNGJ_01500	FECIJNGJ_01500 hypothetical protein	490098196
FECIJNGJ_02107	FECIJNGJ_02107 Biopolymer transport protein ExbD	488709418
FECIJNGJ_00150	FECIJNGJ_00150 hypothetical protein	485694954
FECIJNGJ_03692	FECIJNGJ_03692 hypothetical protein	480505465
FECIJNGJ_04228	FECIJNGJ_04228 hypothetical protein	469941615
FECIJNGJ_02922	FECIJNGJ_02922 Minor extracellular protease vpr	469302372
FECIJNGJ_00722	FECIJNGJ_00722 hypothetical protein	4.65947e+08
FECIJNGJ_03992	FECIJNGJ_03992 Long-chain-fatty-acid--CoA ligase FadD15	457943607
FECIJNGJ_03860	FECIJNGJ_03860 hypothetical protein	456397876
FECIJNGJ_01934	FECIJNGJ_01934 hypothetical protein	455518610
FECIJNGJ_04468	FECIJNGJ_04468 L-cystine uptake protein TcyP	452687187
FECIJNGJ_03050	FECIJNGJ_03050 hypothetical protein	449434902
FECIJNGJ_01682	FECIJNGJ_01682 Penicillin-binding protein activator LpoA	447842124
FECIJNGJ_01912	FECIJNGJ_01912 4-hydroxy-3-methylbut-2-en-1-yl diphosphate synthase (flavodoxin)	447779467
FECIJNGJ_03724	FECIJNGJ_03724 Pantothenate precursors transporter PanS	441601239
FECIJNGJ_02477	FECIJNGJ_02477 3-methylmercaptopropionyl-CoA dehydrogenase	440291200
FECIJNGJ_03684	FECIJNGJ_03684 hypothetical protein	439030314
FECIJNGJ_02412	FECIJNGJ_02412 hypothetical protein	4.36857e+08
FECIJNGJ_03181	FECIJNGJ_03181 hypothetical protein	434544532
FECIJNGJ_02186	FECIJNGJ_02186 Beta-barrel assembly-enhancing protease	432697518
FECIJNGJ_03513	FECIJNGJ_03513 hypothetical protein	431554052
FECIJNGJ_00306	FECIJNGJ_00306 Nucleoid occlusion factor SlmA	431288564
FECIJNGJ_01754	FECIJNGJ_01754 Outer-membrane lipoprotein LolB	4.24911e+08
FECIJNGJ_01909	FECIJNGJ_01909 Outer membrane protein assembly factor BamB	421769693
FECIJNGJ_04204	FECIJNGJ_04204 hypothetical protein	417892806
FECIJNGJ_01707	FECIJNGJ_01707 hypothetical protein	4.17765e+08
FECIJNGJ_02995	FECIJNGJ_02995 Phosphate import ATP-binding protein PstB	413716067
FECIJNGJ_02882	FECIJNGJ_02882 hypothetical protein	4.1017e+08
FECIJNGJ_03436	FECIJNGJ_03436 hypothetical protein	4.08954e+08
FECIJNGJ_00204	FECIJNGJ_00204 hypothetical protein	408234664
FECIJNGJ_02329	FECIJNGJ_02329 DNA-directed RNA polymerase subunit beta	4.05728e+08
FECIJNGJ_02362	FECIJNGJ_02362 hypothetical protein	404358596
FECIJNGJ_02402	FECIJNGJ_02402 LPS-assembly protein LptD	402529004
FECIJNGJ_04377	FECIJNGJ_04377 hypothetical protein	3.98874e+08
FECIJNGJ_04034	FECIJNGJ_04034 Apolipoprotein N-acyltransferase	398117748
FECIJNGJ_01146	FECIJNGJ_01146 hypothetical protein	3.9533e+08
FECIJNGJ_00470	FECIJNGJ_00470 hypothetical protein	393472810
FECIJNGJ_03826	FECIJNGJ_03826 Inner membrane transport permease YadH	392371970
FECIJNGJ_02361	FECIJNGJ_02361 Voltage-gated ClC-type chloride channel ClcB	386780949
FECIJNGJ_04618	FECIJNGJ_04618 Imidazolonepropionase	385069642
FECIJNGJ_00838	FECIJNGJ_00838 hypothetical protein	384629112
FECIJNGJ_02563	FECIJNGJ_02563 hypothetical protein	378367104
FECIJNGJ_04205	FECIJNGJ_04205 hypothetical protein	377063865
FECIJNGJ_05010	FECIJNGJ_05010 hypothetical protein	369960736
FECIJNGJ_01602	FECIJNGJ_01602 Succinate dehydrogenase flavoprotein subunit	3.6405e+08
FECIJNGJ_00497	FECIJNGJ_00497 hypothetical protein	362458730
FECIJNGJ_02038	FECIJNGJ_02038 hypothetical protein	3.51161e+08
FECIJNGJ_03187	FECIJNGJ_03187 Histidine ammonia-lyase	350729779
FECIJNGJ_01530	FECIJNGJ_01530 hypothetical protein	348773690
FECIJNGJ_01604	FECIJNGJ_01604 Succinate dehydrogenase cytochrome b556 subunit	347769290
FECIJNGJ_01309	FECIJNGJ_01309 oxaloacetate decarboxylase gamma chain	347150434
FECIJNGJ_00682	FECIJNGJ_00682 hypothetical protein	339945632
FECIJNGJ_04122	FECIJNGJ_04122 hypothetical protein	334544326
FECIJNGJ_02474	FECIJNGJ_02474 hypothetical protein	3.34311e+08
FECIJNGJ_05076	FECIJNGJ_05076 Amino-acid carrier protein AlsT	333981604
FECIJNGJ_00454	FECIJNGJ_00454 hypothetical protein	332750150
FECIJNGJ_00496	FECIJNGJ_00496 hypothetical protein	3.31122e+08
FECIJNGJ_01547	FECIJNGJ_01547 50S ribosomal protein L3 glutamine methyltransferase	329610416
FECIJNGJ_04455	FECIJNGJ_04455 O-succinylhomoserine sulfhydrylase	328447018
FECIJNGJ_02491	FECIJNGJ_02491 Sensor histidine kinase RcsC	327882555
FECIJNGJ_03917	FECIJNGJ_03917 Polyribonucleotide nucleotidyltransferase	327201332
FECIJNGJ_04984	FECIJNGJ_04984 hypothetical protein	326165573
FECIJNGJ_03786	FECIJNGJ_03786 hypothetical protein	323276559
FECIJNGJ_00975	FECIJNGJ_00975 hypothetical protein	322393548
FECIJNGJ_00515	FECIJNGJ_00515 hypothetical protein	3.16071e+08
FECIJNGJ_05059	FECIJNGJ_05059 hypothetical protein	3.14367e+08
FECIJNGJ_03320	FECIJNGJ_03320 Inner membrane protein YccF	3.12703e+08
FECIJNGJ_01872	FECIJNGJ_01872 NADH-quinone oxidoreductase subunit K	310330308
FECIJNGJ_01337	FECIJNGJ_01337 hypothetical protein	3.10138e+08
FECIJNGJ_01155	FECIJNGJ_01155 putative metal-dependent hydrolase YjjV	310128500
FECIJNGJ_04058	FECIJNGJ_04058 hypothetical protein	309385934
FECIJNGJ_04210	FECIJNGJ_04210 High-affinity proline transporter PutP	3.07067e+08
FECIJNGJ_01937	FECIJNGJ_01937 hypothetical protein	306752142
FECIJNGJ_04406	FECIJNGJ_04406 Ferredoxin-1	304216888
FECIJNGJ_00268	FECIJNGJ_00268 Respiratory nitrate reductase 2 gamma chain	303499231
FECIJNGJ_01601	FECIJNGJ_01601 Succinate dehydrogenase iron-sulfur subunit	302456846
FECIJNGJ_01596	FECIJNGJ_01596 Succinate--CoA ligase [ADP-forming] subunit alpha	300673258
FECIJNGJ_02565	FECIJNGJ_02565 Serine/threonine-protein kinase PknD	299552642
FECIJNGJ_02889	FECIJNGJ_02889 Cytochrome c oxidase subunit 3	2.99304e+08
FECIJNGJ_04449	FECIJNGJ_04449 Acetyl-coenzyme A carboxylase carboxyl transferase subunit beta	296208503
FECIJNGJ_04659	FECIJNGJ_04659 Lipopolysaccharide assembly protein B	295994663
FECIJNGJ_01050	FECIJNGJ_01050 putative RNA polymerase sigma factor FecI	288964988
FECIJNGJ_01753	FECIJNGJ_01753 Beta-barrel assembly-enhancing protease	288369110
FECIJNGJ_01487	FECIJNGJ_01487 Outer membrane protein assembly factor BamA	287273774
FECIJNGJ_01812	FECIJNGJ_01812 Lipopolysaccharide export system permease protein LptG	285943242
FECIJNGJ_00228	FECIJNGJ_00228 Lipoprotein-releasing system transmembrane protein LolE	284531345
FECIJNGJ_01388	FECIJNGJ_01388 hypothetical protein	282736123
FECIJNGJ_04243	FECIJNGJ_04243 hypothetical protein	281848508
FECIJNGJ_02037	FECIJNGJ_02037 hypothetical protein	2.80364e+08
FECIJNGJ_03962	FECIJNGJ_03962 Peptide methionine sulfoxide reductase MsrA	278149552
FECIJNGJ_01444	FECIJNGJ_01444 Adaptive-response sensory-kinase SasA	277695258
FECIJNGJ_03599	FECIJNGJ_03599 hypothetical protein	275234416
FECIJNGJ_01950	FECIJNGJ_01950 hypothetical protein	2.69675e+08
FECIJNGJ_04462	FECIJNGJ_04462 hypothetical protein	267303006
FECIJNGJ_02643	FECIJNGJ_02643 hypothetical protein	266937829
FECIJNGJ_01516	FECIJNGJ_01516 Monoacylglycerol lipase	266248531
FECIJNGJ_03531	FECIJNGJ_03531 hypothetical protein	263336908
FECIJNGJ_02292	FECIJNGJ_02292 hypothetical protein	262933430
FECIJNGJ_04253	FECIJNGJ_04253 hypothetical protein	262729679
FECIJNGJ_03705	FECIJNGJ_03705 hypothetical protein	258653840
FECIJNGJ_00398	FECIJNGJ_00398 hypothetical protein	2.57845e+08
FECIJNGJ_02050	FECIJNGJ_02050 hypothetical protein	254005154
FECIJNGJ_03083	FECIJNGJ_03083 D-erythrose-4-phosphate dehydrogenase	253603480
FECIJNGJ_04029	FECIJNGJ_04029 Leucine--tRNA ligase	253504040
FECIJNGJ_00192	FECIJNGJ_00192 hypothetical protein	252763436
FECIJNGJ_02177	FECIJNGJ_02177 Hercynine oxygenase	2.5071e+08
FECIJNGJ_03182	FECIJNGJ_03182 hypothetical protein	246894640
FECIJNGJ_03352	FECIJNGJ_03352 hypothetical protein	245700620
FECIJNGJ_00681	FECIJNGJ_00681 hypothetical protein	241972547
FECIJNGJ_03603	FECIJNGJ_03603 Polyphosphate kinase	2.41029e+08
FECIJNGJ_04634	FECIJNGJ_04634 hypothetical protein	2.38662e+08
FECIJNGJ_02992	FECIJNGJ_02992 Protein SphX	238442604
FECIJNGJ_00713	FECIJNGJ_00713 hypothetical protein	236084112
FECIJNGJ_02908	FECIJNGJ_02908 Peptide deformylase	232717730
FECIJNGJ_02464	FECIJNGJ_02464 Peptidase B	231256843
FECIJNGJ_04797	FECIJNGJ_04797 hypothetical protein	230408984
FECIJNGJ_02624	FECIJNGJ_02624 hypothetical protein	230255745
FECIJNGJ_03448	FECIJNGJ_03448 hypothetical protein	229948654
FECIJNGJ_02347	FECIJNGJ_02347 ABC transporter permease protein NatB	228222088
FECIJNGJ_00312	FECIJNGJ_00312 Electron transfer flavoprotein-ubiquinone oxidoreductase	2.26974e+08
FECIJNGJ_01964	FECIJNGJ_01964 hypothetical protein	226723254
FECIJNGJ_03745	FECIJNGJ_03745 Outer membrane protein W	223770692
FECIJNGJ_01579	FECIJNGJ_01579 Dipeptidyl aminopeptidase BI	218157040
FECIJNGJ_04598	FECIJNGJ_04598 hypothetical protein	2.1738e+08
FECIJNGJ_03612	FECIJNGJ_03612 hypothetical protein	2.12944e+08
FECIJNGJ_03846	FECIJNGJ_03846 hypothetical protein	212417348
FECIJNGJ_04230	FECIJNGJ_04230 hypothetical protein	211733000
FECIJNGJ_04994	FECIJNGJ_04994 Outer membrane lipoprotein RcsF	211094280
FECIJNGJ_03292	FECIJNGJ_03292 HTH-type transcriptional regulator DmlR	2.09108e+08
FECIJNGJ_04027	FECIJNGJ_04027 DNA polymerase III subunit delta	207927250
FECIJNGJ_04559	FECIJNGJ_04559 Signal transduction histidine-protein kinase BarA	206942999
FECIJNGJ_04452	FECIJNGJ_04452 Cell division protein DedD	204427873
FECIJNGJ_00318	FECIJNGJ_00318 Type II secretion system protein F	204051196
FECIJNGJ_03029	FECIJNGJ_03029 Nucleoid occlusion factor SlmA	203100861
FECIJNGJ_01657	FECIJNGJ_01657 Type 4 prepilin-like proteins leader peptide-processing enzyme	202714044
FECIJNGJ_01772	FECIJNGJ_01772 hypothetical protein	201441313
FECIJNGJ_04166	FECIJNGJ_04166 hypothetical protein	201420890
FECIJNGJ_03158	FECIJNGJ_03158 hypothetical protein	200844919
FECIJNGJ_01093	FECIJNGJ_01093 hypothetical protein	200339005
FECIJNGJ_04551	FECIJNGJ_04551 Periplasmic serine endoprotease DegP	1.99394e+08
FECIJNGJ_03255	FECIJNGJ_03255 hypothetical protein	195483977
FECIJNGJ_05023	FECIJNGJ_05023 Na(+)-translocating NADH-quinone reductase subunit D	194140860
FECIJNGJ_02022	FECIJNGJ_02022 hypothetical protein	192125369
FECIJNGJ_04235	FECIJNGJ_04235 hypothetical protein	1.90882e+08
FECIJNGJ_04169	FECIJNGJ_04169 hypothetical protein	188648928
FECIJNGJ_04990	FECIJNGJ_04990 NAD-specific glutamate dehydrogenase	187535541
FECIJNGJ_02631	FECIJNGJ_02631 Sensor histidine kinase RcsC	185842749
FECIJNGJ_00743	FECIJNGJ_00743 High frequency lysogenization protein HflD	1.85833e+08
FECIJNGJ_00251	FECIJNGJ_00251 hypothetical protein	184437474
FECIJNGJ_01626	FECIJNGJ_01626 hypothetical protein	180912749
FECIJNGJ_00853	FECIJNGJ_00853 hypothetical protein	179884836
FECIJNGJ_01404	FECIJNGJ_01404 hypothetical protein	173130398
FECIJNGJ_03770	FECIJNGJ_03770 hypothetical protein	172348068
FECIJNGJ_03064	FECIJNGJ_03064 Cell division protein FtsN	172265040
FECIJNGJ_04459	FECIJNGJ_04459 hypothetical protein	171582940
FECIJNGJ_02826	FECIJNGJ_02826 hypothetical protein	170026110
FECIJNGJ_04985	FECIJNGJ_04985 hypothetical protein	169321494
FECIJNGJ_02256	FECIJNGJ_02256 hypothetical protein	169038288
FECIJNGJ_03591	FECIJNGJ_03591 putative iron export permease protein FetB	168587529
FECIJNGJ_00350	FECIJNGJ_00350 Tail-specific protease	168551854
FECIJNGJ_02504	FECIJNGJ_02504 hypothetical protein	1.67987e+08
FECIJNGJ_01283	FECIJNGJ_01283 hypothetical protein	167837578
FECIJNGJ_00149	FECIJNGJ_00149 hypothetical protein	167551718
FECIJNGJ_00848	FECIJNGJ_00848 hypothetical protein	167195639
FECIJNGJ_03225	FECIJNGJ_03225 tRNA sulfurtransferase	164477170
FECIJNGJ_04794	FECIJNGJ_04794 hypothetical protein	163590102
FECIJNGJ_00213	FECIJNGJ_00213 Multidrug resistance protein MdtA	1.61538e+08
FECIJNGJ_02604	FECIJNGJ_02604 RNA-binding protein Hfq	160983584
FECIJNGJ_04089	FECIJNGJ_04089 hypothetical protein	159523034
FECIJNGJ_00956	FECIJNGJ_00956 hypothetical protein	156890961
FECIJNGJ_03330	FECIJNGJ_03330 hypothetical protein	155944666
FECIJNGJ_02284	FECIJNGJ_02284 Single-stranded DNA-binding protein	154374950
FECIJNGJ_03094	FECIJNGJ_03094 hypothetical protein	153728300
FECIJNGJ_03369	FECIJNGJ_03369 hypothetical protein	152715369
FECIJNGJ_02162	FECIJNGJ_02162 Ion-translocating oxidoreductase complex subunit E	151099803
FECIJNGJ_04672	FECIJNGJ_04672 50S ribosomal protein L20	149126826
FECIJNGJ_02259	FECIJNGJ_02259 hypothetical protein	1.47943e+08
FECIJNGJ_01688	FECIJNGJ_01688 Protease HtpX	147150190
FECIJNGJ_04555	FECIJNGJ_04555 Ribonuclease 3	145666248
FECIJNGJ_03290	FECIJNGJ_03290 hypothetical protein	143313644
FECIJNGJ_01225	FECIJNGJ_01225 Cytochrome c-type biogenesis protein CcmF	142777541
FECIJNGJ_02383	FECIJNGJ_02383 hypothetical protein	141703802
FECIJNGJ_00333	FECIJNGJ_00333 hypothetical protein	141541143
FECIJNGJ_00190	FECIJNGJ_00190 hypothetical protein	1.4112e+08
FECIJNGJ_01228	FECIJNGJ_01228 Heme exporter protein C	140791560
FECIJNGJ_01420	FECIJNGJ_01420 Elongation factor Ts	140767140
FECIJNGJ_03198	FECIJNGJ_03198 hypothetical protein	138986381
FECIJNGJ_01710	FECIJNGJ_01710 Lipopolysaccharide export system protein LptC	138686814
FECIJNGJ_01628	FECIJNGJ_01628 Cobalt-zinc-cadmium resistance protein CzcA	138153520
FECIJNGJ_01727	FECIJNGJ_01727 Cell shape-determining protein MreC	137007792
FECIJNGJ_02325	FECIJNGJ_02325 Elongation factor G 1	136443280
FECIJNGJ_00498	FECIJNGJ_00498 Vitamin B12 import ATP-binding protein BtuD	136213372
FECIJNGJ_03975	FECIJNGJ_03975 Flavin prenyltransferase UbiX	1.35314e+08
FECIJNGJ_04956	FECIJNGJ_04956 Na(+)/H(+) antiporter NhaA	134784395
FECIJNGJ_01556	FECIJNGJ_01556 Alkyl hydroperoxide reductase C	134391410
FECIJNGJ_02052	FECIJNGJ_02052 hypothetical protein	132071816
FECIJNGJ_03679	FECIJNGJ_03679 Vitamin B12 transporter BtuB	131999150
FECIJNGJ_03617	FECIJNGJ_03617 hypothetical protein	131416308
FECIJNGJ_03665	FECIJNGJ_03665 Serine hydroxymethyltransferase	130695158
FECIJNGJ_03073	FECIJNGJ_03073 putative protein kinase UbiB	129903261
FECIJNGJ_01718	FECIJNGJ_01718 Magnesium transporter MgtE	129384196
FECIJNGJ_02191	FECIJNGJ_02191 Arginine deiminase	128647246
FECIJNGJ_05011	FECIJNGJ_05011 hypothetical protein	128609011
FECIJNGJ_03814	FECIJNGJ_03814 Curli production assembly/transport component CsgG	128593060
FECIJNGJ_05025	FECIJNGJ_05025 Na(+)-translocating NADH-quinone reductase subunit F	128302304
FECIJNGJ_01674	FECIJNGJ_01674 Phospho-N-acetylmuramoyl-pentapeptide-transferase	127541902
FECIJNGJ_01141	FECIJNGJ_01141 hypothetical protein	127057072
FECIJNGJ_02516	FECIJNGJ_02516 hypothetical protein	125912404
FECIJNGJ_01462	FECIJNGJ_01462 Exodeoxyribonuclease 7 large subunit	125116366
FECIJNGJ_02326	FECIJNGJ_02326 30S ribosomal protein S7	124513164
FECIJNGJ_03247	FECIJNGJ_03247 Cysteine synthase	124120548
FECIJNGJ_04640	FECIJNGJ_04640 hypothetical protein	123256428
FECIJNGJ_04744	FECIJNGJ_04744 hypothetical protein	122820276
FECIJNGJ_03327	FECIJNGJ_03327 Beta-alanine--pyruvate aminotransferase	119346380
FECIJNGJ_00877	FECIJNGJ_00877 hypothetical protein	118679148
FECIJNGJ_04120	FECIJNGJ_04120 Anhydromuropeptide permease	118188289
FECIJNGJ_00327	FECIJNGJ_00327 hypothetical protein	117989174
FECIJNGJ_02962	FECIJNGJ_02962 Ubiquinone biosynthesis O-methyltransferase, mitochondrial	1.17722e+08
FECIJNGJ_03999	FECIJNGJ_03999 Bacterial leucyl aminopeptidase	117219379
FECIJNGJ_00256	FECIJNGJ_00256 hypothetical protein	117120964
FECIJNGJ_00731	FECIJNGJ_00731 DNA translocase FtsK	116811726
FECIJNGJ_03596	FECIJNGJ_03596 DNA topoisomerase 4 subunit A	1.16648e+08
FECIJNGJ_01520	FECIJNGJ_01520 Protein RecA	116506504
FECIJNGJ_03797	FECIJNGJ_03797 Chaperone protein DnaJ	116267606
FECIJNGJ_04108	FECIJNGJ_04108 hypothetical protein	116133050
FECIJNGJ_01170	FECIJNGJ_01170 hypothetical protein	115683081
FECIJNGJ_02229	FECIJNGJ_02229 Aminopeptidase YwaD	1.14608e+08
FECIJNGJ_03372	FECIJNGJ_03372 hypothetical protein	113628883
FECIJNGJ_04165	FECIJNGJ_04165 hypothetical protein	112353858
FECIJNGJ_04202	FECIJNGJ_04202 hypothetical protein	110936698
FECIJNGJ_03023	FECIJNGJ_03023 hypothetical protein	110874420
FECIJNGJ_03720	FECIJNGJ_03720 Cytochrome bd-II ubiquinol oxidase subunit 2	110657609
FECIJNGJ_00737	FECIJNGJ_00737 ATP-dependent Clp protease ATP-binding subunit ClpA	109944212
FECIJNGJ_03985	FECIJNGJ_03985 Peptidoglycan glycosyltransferase MrdB	109922932
FECIJNGJ_04160	FECIJNGJ_04160 hypothetical protein	1.08611e+08
FECIJNGJ_03707	FECIJNGJ_03707 S-(hydroxymethyl)glutathione dehydrogenase	107857544
FECIJNGJ_02828	FECIJNGJ_02828 hypothetical protein	1.06904e+08
FECIJNGJ_01571	FECIJNGJ_01571 2-methoxy-6-polyprenyl-1,4-benzoquinol methylase, mitochondrial	105882436
FECIJNGJ_04385	FECIJNGJ_04385 Leukotoxin export ATP-binding protein LtxB	1.03667e+08
FECIJNGJ_02056	FECIJNGJ_02056 Lipid A biosynthesis lauroyltransferase	102630238
FECIJNGJ_04143	FECIJNGJ_04143 hypothetical protein	1.02436e+08
FECIJNGJ_01102	FECIJNGJ_01102 Toluene efflux pump periplasmic linker protein TtgG	1.01334e+08
FECIJNGJ_01071	FECIJNGJ_01071 hypothetical protein	101283940
FECIJNGJ_02988	FECIJNGJ_02988 Monocarboxylate 2-oxoacid-binding periplasmic protein	100462368
FECIJNGJ_03256	FECIJNGJ_03256 hypothetical protein	1.00033e+08
FECIJNGJ_02310	FECIJNGJ_02310 50S ribosomal protein L24	99224336
FECIJNGJ_01125	FECIJNGJ_01125 Lon protease	9.88181e+07
FECIJNGJ_02359	FECIJNGJ_02359 hypothetical protein	98595960
FECIJNGJ_04388	FECIJNGJ_04388 UDP-N-acetylmuramoyl-tripeptide--D-alanyl-D-alanine ligase	98532230
FECIJNGJ_01966	FECIJNGJ_01966 Xaa-Pro dipeptidase	97967130
FECIJNGJ_02299	FECIJNGJ_02299 30S ribosomal protein S13	9.77351e+07
FECIJNGJ_01606	FECIJNGJ_01606 hypothetical protein	97734379
FECIJNGJ_03590	FECIJNGJ_03590 hypothetical protein	95884916
FECIJNGJ_03803	FECIJNGJ_03803 Carbamoyl-phosphate synthase large chain	94382252
FECIJNGJ_02614	FECIJNGJ_02614 Phosphatidylserine decarboxylase proenzyme	94244939
FECIJNGJ_00103	FECIJNGJ_00103 hypothetical protein	9.42421e+07
FECIJNGJ_03766	FECIJNGJ_03766 hypothetical protein	94170124
FECIJNGJ_03847	FECIJNGJ_03847 hypothetical protein	93127242
FECIJNGJ_04969	FECIJNGJ_04969 Galactofuranosyltransferase GlfT2	9.21534e+07
FECIJNGJ_04218	FECIJNGJ_04218 hypothetical protein	9.09453e+07
FECIJNGJ_03646	FECIJNGJ_03646 hypothetical protein	88594588
FECIJNGJ_02153	FECIJNGJ_02153 hypothetical protein	88134100
FECIJNGJ_01094	FECIJNGJ_01094 hypothetical protein	88061366
FECIJNGJ_02079	FECIJNGJ_02079 multidrug efflux RND transporter permease subunit OqxB27	87673864
FECIJNGJ_01001	FECIJNGJ_01001 hypothetical protein	87325024
FECIJNGJ_04527	FECIJNGJ_04527 hypothetical protein	86926060
FECIJNGJ_00236	FECIJNGJ_00236 2-methylcitrate dehydratase (2-methyl-trans-aconitate forming)	86629172
FECIJNGJ_02981	FECIJNGJ_02981 Glutathione-regulated potassium-efflux system protein KefC	85082020
FECIJNGJ_03943	FECIJNGJ_03943 Extracellular serine protease	85052297
FECIJNGJ_01817	FECIJNGJ_01817 Valine--tRNA ligase	84546755
FECIJNGJ_02982	FECIJNGJ_02982 Na(+)/H(+) antiporter NhaP	83709461
FECIJNGJ_02115	FECIJNGJ_02115 Aspartate--tRNA(Asp/Asn) ligase	83378892
FECIJNGJ_02001	FECIJNGJ_02001 hypothetical protein	83249438
FECIJNGJ_02296	FECIJNGJ_02296 DNA-directed RNA polymerase subunit alpha	83116558
FECIJNGJ_01096	FECIJNGJ_01096 hypothetical protein	82172783
FECIJNGJ_04477	FECIJNGJ_04477 Adaptive-response sensory-kinase SasA	82083584
FECIJNGJ_02568	FECIJNGJ_02568 Actin cross-linking toxin VgrG1	81409094
FECIJNGJ_00756	FECIJNGJ_00756 Coniferyl aldehyde dehydrogenase	81328619
FECIJNGJ_02247	FECIJNGJ_02247 Chaperone protein ClpB	79812155
FECIJNGJ_03504	FECIJNGJ_03504 hypothetical protein	7.85773e+07
FECIJNGJ_01229	FECIJNGJ_01229 Heme exporter protein B	78067585
FECIJNGJ_04384	FECIJNGJ_04384 Outer membrane protein TolC	77645489
FECIJNGJ_00363	FECIJNGJ_00363 hypothetical protein	77475704
FECIJNGJ_04699	FECIJNGJ_04699 hypothetical protein	7.55874e+07
FECIJNGJ_00110	FECIJNGJ_00110 IS4 family transposase ISAzvi7	75139242
FECIJNGJ_00387	FECIJNGJ_00387 hypothetical protein	74299162
FECIJNGJ_01660	FECIJNGJ_01660 DNA gyrase inhibitor YacG	74117700
FECIJNGJ_01868	FECIJNGJ_01868 NADH-quinone oxidoreductase subunit G	73566174
FECIJNGJ_01554	FECIJNGJ_01554 Chaperone protein HtpG	73252248
FECIJNGJ_01334	FECIJNGJ_01334 hypothetical protein	72194161
FECIJNGJ_04838	FECIJNGJ_04838 hypothetical protein	70018032
FECIJNGJ_04023	FECIJNGJ_04023 Curli production assembly/transport component CsgG	69844650
FECIJNGJ_02215	FECIJNGJ_02215 Multidrug export protein MepA	6.96129e+07
FECIJNGJ_00952	FECIJNGJ_00952 hypothetical protein	69214490
FECIJNGJ_04876	FECIJNGJ_04876 hypothetical protein	69026358
FECIJNGJ_00638	FECIJNGJ_00638 Cadmium-transporting ATPase	68936332
FECIJNGJ_02149	FECIJNGJ_02149 Methionine--tRNA ligase	68399355
FECIJNGJ_03294	FECIJNGJ_03294 hypothetical protein	6.83896e+07
FECIJNGJ_02228	FECIJNGJ_02228 hypothetical protein	68165678
FECIJNGJ_02182	FECIJNGJ_02182 hypothetical protein	6.79618e+07
FECIJNGJ_03711	FECIJNGJ_03711 Catalase-peroxidase 2	6.75776e+07
FECIJNGJ_00431	FECIJNGJ_00431 Sensor protein PfeS	67546879
FECIJNGJ_03273	FECIJNGJ_03273 hypothetical protein	66937040
FECIJNGJ_04561	FECIJNGJ_04561 GTP pyrophosphokinase	66910376
FECIJNGJ_01174	FECIJNGJ_01174 Chromosome partition protein Smc	66558668
FECIJNGJ_02655	FECIJNGJ_02655 hypothetical protein	66462480
FECIJNGJ_02090	FECIJNGJ_02090 hypothetical protein	65584836
FECIJNGJ_03075	FECIJNGJ_03075 Phosphoribosyl-ATP pyrophosphatase	65347042
FECIJNGJ_03614	FECIJNGJ_03614 hypothetical protein	64849304
FECIJNGJ_04635	FECIJNGJ_04635 hypothetical protein	64410876
FECIJNGJ_02297	FECIJNGJ_02297 30S ribosomal protein S4	63837243
FECIJNGJ_04669	FECIJNGJ_04669 Threonine--tRNA ligase	63745989
FECIJNGJ_03986	FECIJNGJ_03986 Membrane-bound lytic murein transglycosylase B	63551248
FECIJNGJ_01224	FECIJNGJ_01224 Thiol:disulfide interchange protein DsbE	62700342
FECIJNGJ_03110	FECIJNGJ_03110 Proton/glutamate-aspartate symporter	6.10338e+07
FECIJNGJ_03091	FECIJNGJ_03091 Efflux pump periplasmic linker BepF	60908584
FECIJNGJ_00400	FECIJNGJ_00400 hypothetical protein	60847564
FECIJNGJ_03224	FECIJNGJ_03224 GTP-binding protein TypA/BipA	6.07486e+07
FECIJNGJ_04476	FECIJNGJ_04476 Transcriptional regulatory protein PhoP	6.016e+07
FECIJNGJ_05034	FECIJNGJ_05034 Putative aminoacrylate hydrolase RutD	59577040
FECIJNGJ_01366	FECIJNGJ_01366 L-threonine 3-dehydrogenase	59397107
FECIJNGJ_02300	FECIJNGJ_02300 50S ribosomal protein L36	59053606
FECIJNGJ_00576	FECIJNGJ_00576 hypothetical protein	58442268
FECIJNGJ_02591	FECIJNGJ_02591 hypothetical protein	5.81061e+07
FECIJNGJ_03165	FECIJNGJ_03165 hypothetical protein	57867568
FECIJNGJ_02197	FECIJNGJ_02197 hypothetical protein	5.78455e+07
FECIJNGJ_02069	FECIJNGJ_02069 putative ABC transporter ATP-binding protein YknY	57712896
FECIJNGJ_02222	FECIJNGJ_02222 Signal transduction histidine-protein kinase BaeS	57232330
FECIJNGJ_04441	FECIJNGJ_04441 3-isopropylmalate dehydrogenase	56961560
FECIJNGJ_03912	FECIJNGJ_03912 Transcription termination/antitermination protein NusA	56648930
FECIJNGJ_01410	FECIJNGJ_01410 hypothetical protein	56059920
FECIJNGJ_02688	FECIJNGJ_02688 hypothetical protein	55850470
FECIJNGJ_03212	FECIJNGJ_03212 Aurachin B dehydrogenase	55420998
FECIJNGJ_00249	FECIJNGJ_00249 hypothetical protein	5.5387e+07
FECIJNGJ_00868	FECIJNGJ_00868 hypothetical protein	55168640
FECIJNGJ_01365	FECIJNGJ_01365 2-amino-3-ketobutyrate coenzyme A ligase	55166704
FECIJNGJ_03368	FECIJNGJ_03368 Rhomboid protease GlpG	54741170
FECIJNGJ_05020	FECIJNGJ_05020 Na(+)-translocating NADH-quinone reductase subunit A	5.44863e+07
FECIJNGJ_02374	FECIJNGJ_02374 hypothetical protein	53963226
FECIJNGJ_00281	FECIJNGJ_00281 Biopolymer transport protein ExbD	53731720
FECIJNGJ_01597	FECIJNGJ_01597 Succinate--CoA ligase [ADP-forming] subunit beta	53367060
FECIJNGJ_03335	FECIJNGJ_03335 hypothetical protein	53228676
FECIJNGJ_02327	FECIJNGJ_02327 30S ribosomal protein S12	53135075
FECIJNGJ_02883	FECIJNGJ_02883 hypothetical protein	51906804
FECIJNGJ_04090	FECIJNGJ_04090 hypothetical protein	51843188
FECIJNGJ_00029	FECIJNGJ_00029 hypothetical protein	51795154
FECIJNGJ_03929	FECIJNGJ_03929 Poly(A) polymerase I	51693850
FECIJNGJ_04357	FECIJNGJ_04357 Beta-hexosaminidase	51615633
FECIJNGJ_04272	FECIJNGJ_04272 ATM1-type heavy metal exporter	51333712
FECIJNGJ_04894	FECIJNGJ_04894 hypothetical protein	51316126
FECIJNGJ_02392	FECIJNGJ_02392 Cyclic AMP receptor-like protein	51171468
FECIJNGJ_00035	FECIJNGJ_00035 Ribonuclease E	5.09874e+07
FECIJNGJ_01478	FECIJNGJ_01478 Protein MtfA	50760130
FECIJNGJ_02060	FECIJNGJ_02060 Enoyl-[acyl-carrier-protein] reductase [NADH]	50744912
FECIJNGJ_00866	FECIJNGJ_00866 hypothetical protein	4.99659e+07
FECIJNGJ_00057	FECIJNGJ_00057 putative HTH-type transcriptional regulator	49599088
FECIJNGJ_04466	FECIJNGJ_04466 hypothetical protein	49487464
FECIJNGJ_02956	FECIJNGJ_02956 ATP synthase epsilon chain	4.93891e+07
FECIJNGJ_03007	FECIJNGJ_03007 Phosphate regulon sensor protein PhoR	4.86557e+07
FECIJNGJ_03086	FECIJNGJ_03086 S-adenosylmethionine synthase	48220710
FECIJNGJ_04467	FECIJNGJ_04467 Thiol-disulfide oxidoreductase ResA	48197684
FECIJNGJ_02085	FECIJNGJ_02085 Pyruvate dehydrogenase E1 component	48018100
FECIJNGJ_01481	FECIJNGJ_01481 hypothetical protein	47836388
FECIJNGJ_01721	FECIJNGJ_01721 hypothetical protein	47829802
FECIJNGJ_00044	FECIJNGJ_00044 Acyl carrier protein	47798364
FECIJNGJ_04126	FECIJNGJ_04126 10 kDa chaperonin	47568342
FECIJNGJ_02105	FECIJNGJ_02105 Tol-Pal system protein TolB	47458724
FECIJNGJ_03527	FECIJNGJ_03527 hypothetical protein	47426792
FECIJNGJ_00336	FECIJNGJ_00336 hypothetical protein	46198784
FECIJNGJ_03252	FECIJNGJ_03252 Vitamin B12 transporter BtuB	45931556
FECIJNGJ_01864	FECIJNGJ_01864 NADH-quinone oxidoreductase subunit B	45514902
FECIJNGJ_02574	FECIJNGJ_02574 Protein ClpV1	44798052
FECIJNGJ_03342	FECIJNGJ_03342 hypothetical protein	44551598
FECIJNGJ_01482	FECIJNGJ_01482 hypothetical protein	44166240
FECIJNGJ_04048	FECIJNGJ_04048 hypothetical protein	44164346
FECIJNGJ_02209	FECIJNGJ_02209 Hydroperoxy fatty acid reductase gpx1	43687396
FECIJNGJ_01621	FECIJNGJ_01621 putative oxidoreductase CzcO	43419034
FECIJNGJ_00072	FECIJNGJ_00072 Phosphoenolpyruvate synthase	43123990
FECIJNGJ_05097	FECIJNGJ_05097 Pesticin receptor	43047892
FECIJNGJ_01928	FECIJNGJ_01928 Inositol-1-monophosphatase	42989702
FECIJNGJ_05067	FECIJNGJ_05067 hypothetical protein	42450470
FECIJNGJ_01173	FECIJNGJ_01173 Cell division protein ZipA	42434784
FECIJNGJ_00539	FECIJNGJ_00539 hypothetical protein	42383064
FECIJNGJ_02799	FECIJNGJ_02799 hypothetical protein	42228146
FECIJNGJ_02200	FECIJNGJ_02200 Multidrug resistance protein MdtA	42227024
FECIJNGJ_02368	FECIJNGJ_02368 Penicillin-binding protein 1B	4.22097e+07
FECIJNGJ_04370	FECIJNGJ_04370 2-C-methyl-D-erythritol 2,4-cyclodiphosphate synthase	4.20544e+07
FECIJNGJ_01914	FECIJNGJ_01914 hypothetical protein	41177404
FECIJNGJ_05006	FECIJNGJ_05006 DNA topoisomerase 1	40480552
FECIJNGJ_01483	FECIJNGJ_01483 hypothetical protein	39738007
FECIJNGJ_02897	FECIJNGJ_02897 Protein YrdA	39622873
FECIJNGJ_01068	FECIJNGJ_01068 hypothetical protein	39449744
FECIJNGJ_02164	FECIJNGJ_02164 hypothetical protein	38841224
FECIJNGJ_03305	FECIJNGJ_03305 hypothetical protein	38183606
FECIJNGJ_02745	FECIJNGJ_02745 hypothetical protein	38016064
FECIJNGJ_00030	FECIJNGJ_00030 hypothetical protein	38010420
FECIJNGJ_03650	FECIJNGJ_03650 Energy-dependent translational throttle protein EttA	37908722
FECIJNGJ_01455	FECIJNGJ_01455 hypothetical protein	37424600
FECIJNGJ_01882	FECIJNGJ_01882 Thiol:disulfide interchange protein DsbD	37332120
FECIJNGJ_02254	FECIJNGJ_02254 Transcriptional regulatory protein ZraR	37006736
FECIJNGJ_03566	FECIJNGJ_03566 hypothetical protein	37005857
FECIJNGJ_01749	FECIJNGJ_01749 Cadmium, cobalt and zinc/H(+)-K(+) antiporter	3.67474e+07
FECIJNGJ_02314	FECIJNGJ_02314 50S ribosomal protein L16	36048702
FECIJNGJ_05092	FECIJNGJ_05092 hypothetical protein	35912287
FECIJNGJ_03631	FECIJNGJ_03631 hypothetical protein	3.59023e+07
FECIJNGJ_04656	FECIJNGJ_04656 30S ribosomal protein S1	35879196
FECIJNGJ_00106	FECIJNGJ_00106 hypothetical protein	35197056
FECIJNGJ_01728	FECIJNGJ_01728 Cell shape-determining protein MreB	34315440
FECIJNGJ_02045	FECIJNGJ_02045 putative RNA polymerase sigma factor FecI	33975420
FECIJNGJ_04670	FECIJNGJ_04670 Translation initiation factor IF-3	33811820
FECIJNGJ_03605	FECIJNGJ_03605 hypothetical protein	33514334
FECIJNGJ_00854	FECIJNGJ_00854 hypothetical protein	3.35094e+07
FECIJNGJ_02940	FECIJNGJ_02940 Membrane protein insertase YidC	3.35055e+07
FECIJNGJ_00310	FECIJNGJ_00310 hypothetical protein	33416203
FECIJNGJ_01770	FECIJNGJ_01770 Virginiamycin B lyase	3.32222e+07
FECIJNGJ_03816	FECIJNGJ_03816 hypothetical protein	3.27378e+07
FECIJNGJ_03932	FECIJNGJ_03932 Adaptive-response sensory-kinase SasA	32649448
FECIJNGJ_00077	FECIJNGJ_00077 Acyl-coenzyme A dehydrogenase	3.24901e+07
FECIJNGJ_03948	FECIJNGJ_03948 hypothetical protein	31944928
FECIJNGJ_01504	FECIJNGJ_01504 hypothetical protein	3.1754e+07
FECIJNGJ_03823	FECIJNGJ_03823 Multidrug resistance protein MdtE	31429816
FECIJNGJ_03796	FECIJNGJ_03796 Chaperone protein DnaK	31304263
FECIJNGJ_04111	FECIJNGJ_04111 hypothetical protein	31275348
FECIJNGJ_03913	FECIJNGJ_03913 Translation initiation factor IF-2	31153916
FECIJNGJ_02912	FECIJNGJ_02912 Trk system potassium uptake protein TrkH	31135380
FECIJNGJ_04947	FECIJNGJ_04947 hypothetical protein	30760405
FECIJNGJ_04454	FECIJNGJ_04454 Amidophosphoribosyltransferase	30627630
FECIJNGJ_01592	FECIJNGJ_01592 hypothetical protein	30475692
FECIJNGJ_02411	FECIJNGJ_02411 hypothetical protein	30308698
FECIJNGJ_03160	FECIJNGJ_03160 hypothetical protein	30301956
FECIJNGJ_02983	FECIJNGJ_02983 Inner membrane protein YqjF	29972134
FECIJNGJ_02896	FECIJNGJ_02896 Oligopeptidase A	29412526
FECIJNGJ_02975	FECIJNGJ_02975 Glutamine--fructose-6-phosphate aminotransferase [isomerizing]	29325153
FECIJNGJ_05077	FECIJNGJ_05077 hypothetical protein	29207518
FECIJNGJ_01807	FECIJNGJ_01807 Alcohol dehydrogenase [acceptor]	29182267
FECIJNGJ_03882	FECIJNGJ_03882 Blue copper oxidase CueO	2.89873e+07
FECIJNGJ_03740	FECIJNGJ_03740 Na(+)/H(+) antiporter subunit A	28970207
FECIJNGJ_03435	FECIJNGJ_03435 UDP-glucose 6-dehydrogenase YwqF	28864448
FECIJNGJ_04484	FECIJNGJ_04484 hypothetical protein	28599756
FECIJNGJ_01867	FECIJNGJ_01867 NADH-quinone oxidoreductase subunit F	28090712
FECIJNGJ_03515	FECIJNGJ_03515 hypothetical protein	28011650
FECIJNGJ_03980	FECIJNGJ_03980 Gamma-glutamyl phosphate reductase	27944918
FECIJNGJ_05060	FECIJNGJ_05060 hypothetical protein	27357983
FECIJNGJ_00202	FECIJNGJ_00202 hypothetical protein	27067372
FECIJNGJ_00367	FECIJNGJ_00367 Toluene efflux pump periplasmic linker protein TtgA	26885328
FECIJNGJ_00891	FECIJNGJ_00891 hypothetical protein	2.66902e+07
FECIJNGJ_03693	FECIJNGJ_03693 Serine/threonine-protein kinase PknD	26641954
FECIJNGJ_04511	FECIJNGJ_04511 hypothetical protein	26482298
FECIJNGJ_04765	FECIJNGJ_04765 hypothetical protein	26316949
FECIJNGJ_02554	FECIJNGJ_02554 hypothetical protein	26263728
FECIJNGJ_03567	FECIJNGJ_03567 Putative esterase	26181395
FECIJNGJ_02598	FECIJNGJ_02598 hypothetical protein	25882282
FECIJNGJ_04524	FECIJNGJ_04524 hypothetical protein	25856910
FECIJNGJ_04955	FECIJNGJ_04955 Universal stress protein A	25711268
FECIJNGJ_04375	FECIJNGJ_04375 RNA polymerase sigma factor RpoS	25682076
FECIJNGJ_04069	FECIJNGJ_04069 hypothetical protein	25600900
FECIJNGJ_01159	FECIJNGJ_01159 Multidrug resistance protein Stp	24838952
FECIJNGJ_01687	FECIJNGJ_01687 Protein LemA	24230558
FECIJNGJ_01385	FECIJNGJ_01385 Lysine--tRNA ligase	24200696
FECIJNGJ_01693	FECIJNGJ_01693 Stringent starvation protein A	2.41094e+07
FECIJNGJ_02360	FECIJNGJ_02360 N-acetyl-gamma-glutamyl-phosphate reductase	2.38791e+07
FECIJNGJ_00326	FECIJNGJ_00326 hypothetical protein	23780252
FECIJNGJ_04386	FECIJNGJ_04386 Type I secretion system membrane fusion protein PrsE	23767730
FECIJNGJ_02790	FECIJNGJ_02790 hypothetical protein	23746966
FECIJNGJ_03767	FECIJNGJ_03767 hypothetical protein	23542125
FECIJNGJ_00255	FECIJNGJ_00255 Haloalkane dehalogenase	23534183
FECIJNGJ_02071	FECIJNGJ_02071 Macrolide export ATP-binding/permease protein MacB	23356608
FECIJNGJ_04150	FECIJNGJ_04150 hypothetical protein	23262697
FECIJNGJ_04832	FECIJNGJ_04832 malonic semialdehyde reductase RutE	23199828
FECIJNGJ_01434	FECIJNGJ_01434 hypothetical protein	22733886
FECIJNGJ_03432	FECIJNGJ_03432 Type II secretion system protein E	22532360
FECIJNGJ_03647	FECIJNGJ_03647 Vitamin B12 import ATP-binding protein BtuD	22363800
FECIJNGJ_03046	FECIJNGJ_03046 RNA polymerase sigma factor RpoH	22302668
FECIJNGJ_01866	FECIJNGJ_01866 hypothetical protein	22281828
FECIJNGJ_00797	FECIJNGJ_00797 hypothetical protein	22217680
FECIJNGJ_00568	FECIJNGJ_00568 hypothetical protein	21924450
FECIJNGJ_03611	FECIJNGJ_03611 Phosphate-binding protein PstS	21888242
FECIJNGJ_01289	FECIJNGJ_01289 hypothetical protein	21540648
FECIJNGJ_00744	FECIJNGJ_00744 Adenylosuccinate lyase	21297078
FECIJNGJ_03350	FECIJNGJ_03350 Fatty acid oxidation complex subunit alpha	21182916
FECIJNGJ_02469	FECIJNGJ_02469 hypothetical protein	20856972
FECIJNGJ_03253	FECIJNGJ_03253 hypothetical protein	20854796
FECIJNGJ_01632	FECIJNGJ_01632 hypothetical protein	2.04513e+07
FECIJNGJ_03733	FECIJNGJ_03733 Na(+)/H(+) antiporter subunit G	2.0436e+07
FECIJNGJ_03918	FECIJNGJ_03918 hypothetical protein	20434938
FECIJNGJ_02376	FECIJNGJ_02376 Thiol:disulfide interchange protein DsbD	20421765
FECIJNGJ_02952	FECIJNGJ_02952 ATP synthase subunit delta	20264176
FECIJNGJ_03258	FECIJNGJ_03258 hypothetical protein	19973156
FECIJNGJ_02644	FECIJNGJ_02644 Protein HemY	19518932
FECIJNGJ_02836	FECIJNGJ_02836 3-oxoacyl-[acyl-carrier-protein] reductase FabG	19065156
FECIJNGJ_05084	FECIJNGJ_05084 hypothetical protein	18628127
FECIJNGJ_05009	FECIJNGJ_05009 LexA repressor	18148194
FECIJNGJ_03455	FECIJNGJ_03455 3',5'-cyclic adenosine monophosphate phosphodiesterase CpdA	18101430
FECIJNGJ_04637	FECIJNGJ_04637 hypothetical protein	1.80139e+07
FECIJNGJ_04831	FECIJNGJ_04831 hypothetical protein	17984208
FECIJNGJ_03648	FECIJNGJ_03648 hypothetical protein	17977330
FECIJNGJ_01846	FECIJNGJ_01846 putative protein	1.78981e+07
FECIJNGJ_03696	FECIJNGJ_03696 putative allantoin permease	17701939
FECIJNGJ_01747	FECIJNGJ_01747 Multidrug resistance protein NorM	17591584
FECIJNGJ_00504	FECIJNGJ_00504 Iron import ATP-binding/permease protein IrtB	17563940
FECIJNGJ_04581	FECIJNGJ_04581 hypothetical protein	17559552
FECIJNGJ_02543	FECIJNGJ_02543 Carboxynorspermidine synthase	17542364
FECIJNGJ_00089	FECIJNGJ_00089 Multidrug resistance protein MdtN	17390558
FECIJNGJ_03625	FECIJNGJ_03625 GlcNAc-binding protein A	17375510
FECIJNGJ_00051	FECIJNGJ_00051 putative metal-dependent hydrolase YcfH	17330904
FECIJNGJ_01100	FECIJNGJ_01100 hypothetical protein	1.72666e+07
FECIJNGJ_03355	FECIJNGJ_03355 hypothetical protein	17194390
FECIJNGJ_02843	FECIJNGJ_02843 hypothetical protein	17111771
FECIJNGJ_03423	FECIJNGJ_03423 hypothetical protein	17052899
FECIJNGJ_01036	FECIJNGJ_01036 hypothetical protein	16968913
FECIJNGJ_02985	FECIJNGJ_02985 Bicyclomycin resistance protein	16955768
FECIJNGJ_02786	FECIJNGJ_02786 Nitrate/nitrite sensor protein NarX	16582808
FECIJNGJ_00561	FECIJNGJ_00561 hypothetical protein	16438460
FECIJNGJ_01769	FECIJNGJ_01769 hypothetical protein	16269538
FECIJNGJ_02803	FECIJNGJ_02803 hypothetical protein	16090398
FECIJNGJ_04574	FECIJNGJ_04574 hypothetical protein	1.59842e+07
FECIJNGJ_00206	FECIJNGJ_00206 hypothetical protein	15892113
FECIJNGJ_01152	FECIJNGJ_01152 hypothetical protein	15808963
FECIJNGJ_01933	FECIJNGJ_01933 hypothetical protein	15451678
FECIJNGJ_02174	FECIJNGJ_02174 hypothetical protein	15281166
FECIJNGJ_00727	FECIJNGJ_00727 Serine--tRNA ligase	15216156
FECIJNGJ_04043	FECIJNGJ_04043 UDP-2,3-diacylglucosamine hydrolase	15064766
FECIJNGJ_04548	FECIJNGJ_04548 Protein RseC	14930832
FECIJNGJ_03045	FECIJNGJ_03045 Cell division protein FtsX	14872253
FECIJNGJ_02824	FECIJNGJ_02824 hypothetical protein	14859136
FECIJNGJ_02979	FECIJNGJ_02979 hypothetical protein	14678890
FECIJNGJ_01473	FECIJNGJ_01473 hypothetical protein	14673632
FECIJNGJ_04682	FECIJNGJ_04682 hypothetical protein	14601452
FECIJNGJ_02961	FECIJNGJ_02961 hypothetical protein	14424050
FECIJNGJ_00075	FECIJNGJ_00075 hypothetical protein	14420523
FECIJNGJ_01257	FECIJNGJ_01257 hypothetical protein	14348811
FECIJNGJ_02237	FECIJNGJ_02237 Ketol-acid reductoisomerase (NADP(+))	13546726
FECIJNGJ_02208	FECIJNGJ_02208 hypothetical protein	13136080
FECIJNGJ_02650	FECIJNGJ_02650 hypothetical protein	12815845
FECIJNGJ_02088	FECIJNGJ_02088 hypothetical protein	12759584
FECIJNGJ_02024	FECIJNGJ_02024 Transaldolase	12707973
FECIJNGJ_04356	FECIJNGJ_04356 L-fucose-proton symporter	12630189
FECIJNGJ_01175	FECIJNGJ_01175 hypothetical protein	12593814
FECIJNGJ_02894	FECIJNGJ_02894 hypothetical protein	12555388
FECIJNGJ_00290	FECIJNGJ_00290 hypothetical protein	12522834
FECIJNGJ_03656	FECIJNGJ_03656 Adenine deaminase	12437069
FECIJNGJ_02578	FECIJNGJ_02578 hypothetical protein	12417636
FECIJNGJ_00944	FECIJNGJ_00944 hypothetical protein	12207508
FECIJNGJ_01243	FECIJNGJ_01243 6-phosphogluconate phosphatase	12177044
FECIJNGJ_02576	FECIJNGJ_02576 hypothetical protein	1.21622e+07
FECIJNGJ_03739	FECIJNGJ_03739 Na(+)/H(+) antiporter subunit A	12125048
FECIJNGJ_00872	FECIJNGJ_00872 hypothetical protein	11856294
FECIJNGJ_03523	FECIJNGJ_03523 Calcium-transporting ATPase 1	11779723
FECIJNGJ_01270	FECIJNGJ_01270 Peptide methionine sulfoxide reductase MsrB	11534544
FECIJNGJ_00892	FECIJNGJ_00892 hypothetical protein	11511052
FECIJNGJ_03831	FECIJNGJ_03831 hypothetical protein	11415715
FECIJNGJ_01594	FECIJNGJ_01594 S-methyl-5'-thioadenosine phosphorylase	1.12732e+07
FECIJNGJ_04926	FECIJNGJ_04926 hypothetical protein	11032394
FECIJNGJ_02623	FECIJNGJ_02623 hypothetical protein	10872857
FECIJNGJ_00862	FECIJNGJ_00862 hypothetical protein	10825773
FECIJNGJ_03055	FECIJNGJ_03055 Regulator of sigma D	10552275
FECIJNGJ_02176	FECIJNGJ_02176 hypothetical protein	10381246
FECIJNGJ_00557	FECIJNGJ_00557 hypothetical protein	1.0365e+07
FECIJNGJ_03691	FECIJNGJ_03691 O-succinylhomoserine sulfhydrylase	10294780
FECIJNGJ_00279	FECIJNGJ_00279 ComE operon protein 3	10227684
FECIJNGJ_01975	FECIJNGJ_01975 hypothetical protein	10216622
FECIJNGJ_03031	FECIJNGJ_03031 Phosphoglucosamine mutase	10206507
FECIJNGJ_03892	FECIJNGJ_03892 hypothetical protein	1.01344e+07
FECIJNGJ_02226	FECIJNGJ_02226 hypothetical protein	9.98835e+06
FECIJNGJ_01114	FECIJNGJ_01114 hypothetical protein	9775468
FECIJNGJ_00634	FECIJNGJ_00634 3-ketoacyl-CoA thiolase	9.61208e+06
FECIJNGJ_02651	FECIJNGJ_02651 Transcription termination factor Rho	9.34075e+06
FECIJNGJ_01974	FECIJNGJ_01974 ATP-dependent RNA helicase DeaD	9235544
FECIJNGJ_04658	FECIJNGJ_04658 hypothetical protein	9064396
FECIJNGJ_03579	FECIJNGJ_03579 hypothetical protein	8888094
FECIJNGJ_03645	FECIJNGJ_03645 hypothetical protein	8872547
FECIJNGJ_00878	FECIJNGJ_00878 Butyryl-CoA dehydrogenase	8830015
FECIJNGJ_03299	FECIJNGJ_03299 Monoacylglycerol lipase	8791172
FECIJNGJ_02555	FECIJNGJ_02555 30S ribosomal protein S18	8760687
FECIJNGJ_03251	FECIJNGJ_03251 hypothetical protein	8742731
FECIJNGJ_01735	FECIJNGJ_01735 hypothetical protein	8457981
FECIJNGJ_03357	FECIJNGJ_03357 hypothetical protein	8262830
FECIJNGJ_00389	FECIJNGJ_00389 hypothetical protein	8.12421e+06
FECIJNGJ_04913	FECIJNGJ_04913 hypothetical protein	8105665
FECIJNGJ_02827	FECIJNGJ_02827 hypothetical protein	8.06374e+06
FECIJNGJ_03261	FECIJNGJ_03261 hypothetical protein	8050605
FECIJNGJ_01980	FECIJNGJ_01980 hypothetical protein	7916029
FECIJNGJ_01543	FECIJNGJ_01543 hypothetical protein	7.69781e+06
FECIJNGJ_01436	FECIJNGJ_01436 Dipeptidyl-peptidase 5	7.5257e+06
FECIJNGJ_01127	FECIJNGJ_01127 ATP-dependent Clp protease ATP-binding subunit ClpX	7.35423e+06
FECIJNGJ_02969	FECIJNGJ_02969 Tol-Pal system protein TolB	7122196
FECIJNGJ_04016	FECIJNGJ_04016 hypothetical protein	7105881
FECIJNGJ_02933	FECIJNGJ_02933 DNA gyrase subunit B	7.04131e+06
FECIJNGJ_02398	FECIJNGJ_02398 Ribulose-phosphate 3-epimerase	6.6724e+06
FECIJNGJ_01656	FECIJNGJ_01656 Type II secretion system protein F	6530895
FECIJNGJ_02465	FECIJNGJ_02465 hypothetical protein	6.49331e+06
FECIJNGJ_01042	FECIJNGJ_01042 hypothetical protein	6190873
FECIJNGJ_02844	FECIJNGJ_02844 Histidine ammonia-lyase	6101150
FECIJNGJ_01139	FECIJNGJ_01139 hypothetical protein	6.04572e+06
FECIJNGJ_01380	FECIJNGJ_01380 hypothetical protein	6013700
FECIJNGJ_02866	FECIJNGJ_02866 Cytochrome c4	5.95617e+06
FECIJNGJ_00647	FECIJNGJ_00647 Low affinity potassium transport system protein kup	5734083
FECIJNGJ_00936	FECIJNGJ_00936 hypothetical protein	5506680
FECIJNGJ_04092	FECIJNGJ_04092 hypothetical protein	5.4879e+06
FECIJNGJ_00896	FECIJNGJ_00896 Bifunctional protein PutA	5.46651e+06
FECIJNGJ_00114	FECIJNGJ_00114 hypothetical protein	5.46249e+06
FECIJNGJ_00128	FECIJNGJ_00128 hypothetical protein	5441749
FECIJNGJ_02065	FECIJNGJ_02065 Cysteine desulfurase	5351889
FECIJNGJ_02822	FECIJNGJ_02822 Metalloprotease TldD	5.0703e+06
FECIJNGJ_03743	FECIJNGJ_03743 Glutathionyl-hydroquinone reductase YqjG	4.76033e+06
FECIJNGJ_04991	FECIJNGJ_04991 Dihydroorotate dehydrogenase (quinone)	4.61127e+06
FECIJNGJ_01363	FECIJNGJ_01363 3-succinoylsemialdehyde-pyridine dehydrogenase	4.39404e+06
FECIJNGJ_04222	FECIJNGJ_04222 hypothetical protein	4.30321e+06
FECIJNGJ_01234	FECIJNGJ_01234 Acid stress chaperone HdeA	4.09423e+06
FECIJNGJ_01870	FECIJNGJ_01870 NADH-quinone oxidoreductase subunit I	3.80163e+06
FECIJNGJ_04579	FECIJNGJ_04579 hypothetical protein	3.74267e+06
FECIJNGJ_01421	FECIJNGJ_01421 30S ribosomal protein S2	3.71574e+06
FECIJNGJ_02413	FECIJNGJ_02413 hypothetical protein	3.69136e+06
FECIJNGJ_02599	FECIJNGJ_02599 Adenylosuccinate synthetase	3.43731e+06
FECIJNGJ_03565	FECIJNGJ_03565 Hydroxyacylglutathione hydrolase GloC	3353546
FECIJNGJ_02954	FECIJNGJ_02954 ATP synthase gamma chain	3.34192e+06
FECIJNGJ_02003	FECIJNGJ_02003 Polysialic acid transport protein KpsM	3139834
FECIJNGJ_04961	FECIJNGJ_04961 hypothetical protein	2.84974e+06
FECIJNGJ_02466	FECIJNGJ_02466 hypothetical protein	2.5328e+06
FECIJNGJ_03680	FECIJNGJ_03680 hypothetical protein	2.47176e+06
FECIJNGJ_03827	FECIJNGJ_03827 putative ABC transporter ATP-binding protein YadG	2.27707e+06
FECIJNGJ_03676	FECIJNGJ_03676 Glycogen debranching enzyme	2.24689e+06
FECIJNGJ_02839	FECIJNGJ_02839 hypothetical protein	1.63465e+06
FECIJNGJ_01712	FECIJNGJ_01712 Lipopolysaccharide export system ATP-binding protein LptB	1.56978e+06
FECIJNGJ_00052	FECIJNGJ_00052 hypothetical protein	0
FECIJNGJ_00053	FECIJNGJ_00053 Malate dehydrogenase	0
FECIJNGJ_00113	FECIJNGJ_00113 Carboxylesterase A	0
FECIJNGJ_00193	FECIJNGJ_00193 hypothetical protein	0
FECIJNGJ_00221	FECIJNGJ_00221 Oxygen-dependent choline dehydrogenase	0
FECIJNGJ_00259	FECIJNGJ_00259 hypothetical protein	0
FECIJNGJ_00270	FECIJNGJ_00270 Respiratory nitrate reductase 1 beta chain	0
FECIJNGJ_00289	FECIJNGJ_00289 hypothetical protein	0
FECIJNGJ_00364	FECIJNGJ_00364 Vitamin B12 transporter BtuB	0
FECIJNGJ_00484	FECIJNGJ_00484 Extracellular basic protease	0
FECIJNGJ_00505	FECIJNGJ_00505 Iron import ATP-binding/permease protein IrtA	0
FECIJNGJ_00583	FECIJNGJ_00583 hypothetical protein	0
FECIJNGJ_00701	FECIJNGJ_00701 hypothetical protein	0
FECIJNGJ_00741	FECIJNGJ_00741 Ribosomal large subunit pseudouridine synthase E	0
FECIJNGJ_00742	FECIJNGJ_00742 tRNA-specific 2-thiouridylase MnmA	0
FECIJNGJ_00895	FECIJNGJ_00895 Leucine-responsive regulatory protein	0
FECIJNGJ_00902	FECIJNGJ_00902 hypothetical protein	0
FECIJNGJ_01009	FECIJNGJ_01009 hypothetical protein	0
FECIJNGJ_01122	FECIJNGJ_01122 hypothetical protein	0
FECIJNGJ_01342	FECIJNGJ_01342 Sodium/glucose cotransporter	0
FECIJNGJ_01460	FECIJNGJ_01460 GMP synthase [glutamine-hydrolyzing]	0
FECIJNGJ_01525	FECIJNGJ_01525 hypothetical protein	0
FECIJNGJ_01553	FECIJNGJ_01553 Glycerol-3-phosphate dehydrogenase [NAD(P)+]	0
FECIJNGJ_01560	FECIJNGJ_01560 Glutaredoxin 4	0
FECIJNGJ_01580	FECIJNGJ_01580 hypothetical protein	0
FECIJNGJ_01667	FECIJNGJ_01667 Cell division protein FtsA	0
FECIJNGJ_01697	FECIJNGJ_01697 50S ribosomal protein L13	0
FECIJNGJ_01734	FECIJNGJ_01734 hypothetical protein	0
FECIJNGJ_01774	FECIJNGJ_01774 hypothetical protein	0
FECIJNGJ_02082	FECIJNGJ_02082 hypothetical protein	0
FECIJNGJ_02119	FECIJNGJ_02119 Proline--tRNA ligase	0
FECIJNGJ_02192	FECIJNGJ_02192 N-carbamoyl-L-amino-acid hydrolase	0
FECIJNGJ_02245	FECIJNGJ_02245 Efflux pump membrane transporter BepE	0
FECIJNGJ_02266	FECIJNGJ_02266 Isoleucine--tRNA ligase	0
FECIJNGJ_02269	FECIJNGJ_02269 Peptidoglycan-associated lipoprotein	0
FECIJNGJ_02274	FECIJNGJ_02274 GTPase Obg	0
FECIJNGJ_02276	FECIJNGJ_02276 50S ribosomal protein L21	0
FECIJNGJ_02287	FECIJNGJ_02287 UvrABC system protein A	0
FECIJNGJ_02373	FECIJNGJ_02373 hypothetical protein	0
FECIJNGJ_02418	FECIJNGJ_02418 hypothetical protein	0
FECIJNGJ_02435	FECIJNGJ_02435 hypothetical protein	0
FECIJNGJ_02451	FECIJNGJ_02451 hypothetical protein	0
FECIJNGJ_02561	FECIJNGJ_02561 Ribonuclease R	0
FECIJNGJ_02609	FECIJNGJ_02609 Bifunctional NAD(P)H-hydrate repair enzyme Nnr	0
FECIJNGJ_02617	FECIJNGJ_02617 Uroporphyrinogen decarboxylase	0
FECIJNGJ_02618	FECIJNGJ_02618 Glutamate synthase [NADPH] small chain	0
FECIJNGJ_02666	FECIJNGJ_02666 hypothetical protein	0
FECIJNGJ_02723	FECIJNGJ_02723 hypothetical protein	0
FECIJNGJ_02769	FECIJNGJ_02769 Putative multidrug export ATP-binding/permease protein	0
FECIJNGJ_02780	FECIJNGJ_02780 Carbonic anhydrase 2	0
FECIJNGJ_02834	FECIJNGJ_02834 hypothetical protein	0
FECIJNGJ_02884	FECIJNGJ_02884 hypothetical protein	0
FECIJNGJ_02887	FECIJNGJ_02887 hypothetical protein	0
FECIJNGJ_02888	FECIJNGJ_02888 hypothetical protein	0
FECIJNGJ_02914	FECIJNGJ_02914 putative ABC transporter ATP-binding protein YknY	0
FECIJNGJ_02936	FECIJNGJ_02936 Chromosomal replication initiator protein DnaA	0
FECIJNGJ_02965	FECIJNGJ_02965 hypothetical protein	0
FECIJNGJ_03047	FECIJNGJ_03047 hypothetical protein	0
FECIJNGJ_03053	FECIJNGJ_03053 hypothetical protein	0
FECIJNGJ_03081	FECIJNGJ_03081 hypothetical protein	0
FECIJNGJ_03084	FECIJNGJ_03084 Transketolase 1	0
FECIJNGJ_03196	FECIJNGJ_03196 Organic hydroperoxide resistance transcriptional regulator	0
FECIJNGJ_03199	FECIJNGJ_03199 hypothetical protein	0
FECIJNGJ_03219	FECIJNGJ_03219 hypothetical protein	0
FECIJNGJ_03246	FECIJNGJ_03246 hypothetical protein	0
FECIJNGJ_03286	FECIJNGJ_03286 4,5:9,10-diseco-3-hydroxy-5,9,17-trioxoandrosta-1(10),2-diene-4-oate hydrolase	0
FECIJNGJ_03338	FECIJNGJ_03338 Adenine permease AdeP	0
FECIJNGJ_03421	FECIJNGJ_03421 Tol-Pal system protein TolR	0
FECIJNGJ_03428	FECIJNGJ_03428 Acetylornithine deacetylase	0
FECIJNGJ_03458	FECIJNGJ_03458 DNA topoisomerase 4 subunit B	0
FECIJNGJ_03459	FECIJNGJ_03459 hypothetical protein	0
FECIJNGJ_03472	FECIJNGJ_03472 putative oxidoreductase	0
FECIJNGJ_03487	FECIJNGJ_03487 hypothetical protein	0
FECIJNGJ_03498	FECIJNGJ_03498 hypothetical protein	0
FECIJNGJ_03610	FECIJNGJ_03610 hypothetical protein	0
FECIJNGJ_03714	FECIJNGJ_03714 hypothetical protein	0
FECIJNGJ_03736	FECIJNGJ_03736 Na(+)/H(+) antiporter subunit D	0
FECIJNGJ_03737	FECIJNGJ_03737 Na(+)/H(+) antiporter subunit C	0
FECIJNGJ_03744	FECIJNGJ_03744 Inner membrane protein YqjF	0
FECIJNGJ_03864	FECIJNGJ_03864 hypothetical protein	0
FECIJNGJ_03921	FECIJNGJ_03921 Zinc transport protein ZntB	0
FECIJNGJ_03945	FECIJNGJ_03945 hypothetical protein	0
FECIJNGJ_04019	FECIJNGJ_04019 Putative acyl-CoA dehydrogenase AidB	0
FECIJNGJ_04113	FECIJNGJ_04113 hypothetical protein	0
FECIJNGJ_04236	FECIJNGJ_04236 Putative pterin-4-alpha-carbinolamine dehydratase	0
FECIJNGJ_04245	FECIJNGJ_04245 Chaperedoxin	0
FECIJNGJ_04355	FECIJNGJ_04355 hypothetical protein	0
FECIJNGJ_04374	FECIJNGJ_04374 hypothetical protein	0
FECIJNGJ_04567	FECIJNGJ_04567 Undecaprenyl-diphosphatase	0
FECIJNGJ_04568	FECIJNGJ_04568 2-hydroxy-3-oxopropionate reductase	0
FECIJNGJ_04603	FECIJNGJ_04603 hypothetical protein	0
FECIJNGJ_04657	FECIJNGJ_04657 Integration host factor subunit beta	0
FECIJNGJ_04662	FECIJNGJ_04662 putative undecaprenyl-phosphate N-acetylglucosaminyl 1-phosphate transferase	0
FECIJNGJ_04678	FECIJNGJ_04678 Serine/threonine-protein kinase PknD	0
FECIJNGJ_04704	FECIJNGJ_04704 hypothetical protein	0
FECIJNGJ_04796	FECIJNGJ_04796 hypothetical protein	0
FECIJNGJ_04824	FECIJNGJ_04824 Aconitate hydratase B	0
FECIJNGJ_04937	FECIJNGJ_04937 hypothetical protein	0
FECIJNGJ_04950	FECIJNGJ_04950 Glycerophosphodiester phosphodiesterase	0
FECIJNGJ_04952	FECIJNGJ_04952 hypothetical protein	0
FECIJNGJ_04986	FECIJNGJ_04986 hypothetical protein	0
FECIJNGJ_05001	FECIJNGJ_05001 hypothetical protein	0
FECIJNGJ_05039	FECIJNGJ_05039 hypothetical protein	0
FECIJNGJ_05046	FECIJNGJ_05046 hypothetical protein	0
FECIJNGJ_05082	FECIJNGJ_05082 Phthiocerol synthesis polyketide synthase type I PpsC	0
FECIJNGJ_05115	FECIJNGJ_05115 hypothetical protein	0
FECIJNGJ_05118	FECIJNGJ_05118 Cobalt-zinc-cadmium resistance protein CzcA	0
